# Supplementary material for: Biotic Stress-Induced Priming and De-Priming of Transcriptional Memory in Arabidopsis and Apple
Source: Epigenomes. 2019 Jan 14;3(1):3. doi: 10.3390/epigenomes3010003 (PMC8594670; doi:10.3390/epigenomes3010003)
Supplement: Supplementary file 1 [file epigenomes-03-00003-s001.zip]

Archive with 1 entries (1 files):
- epigenomes-375007-SI.xlsx
