# Supplementary material for: Biotic Stress-Induced Priming and De-Priming of Transcriptional Memory in Arabidopsis and Apple
Source: Epigenomes. 2019 Jan 14;3(1):3. doi: 10.3390/epigenomes3010003 (PMC8594670; doi:10.3390/epigenomes3010003)
Supplement: Supplementary file 1 [file epigenomes-03-00003-s001.zip › epigenomes-375007-SI.xlsx]

## Sheet: ara. ww_bf
probe_id	WW_1.bg	BF_1.bg	ratio	pvalue	bh	id_tair	Type	Short_description	Curator_summary	Computational_description
Catma_IRHS_11061_r	5.48	3.48	-2	6.21448e-05	1	AT2G05440	protein_coding	GLYCINE RICH PROTEIN 9	na	GLYCINE RICH PROTEIN 9 (GRP9); FUNCTIONS IN: molecular_function unknown; INVOLVED IN: biological_process unknown; LOCATED IN: endomembrane system; CONTAINS InterPro DOMAIN/s: Glycine rich protein (InterPro:IPR010800); BEST Arabidopsis thaliana protein match is: Glycine-rich protein family (TAIR:AT2G05510.1); Has 109633 Blast hits to 26829 proteins in 1834 species: Archae - 115; Bacteria - 41993; …
Catma_IRHS_58297	3.04	5.23	2.19	6.39356e-05	1	Chr2_AT2TE25300	NA	NA	NA	NA
Catma_IRHS_10517_r	4.91	3.06	-1.86	8.65825e-05	1	AT2G43100	protein_coding	isopropylmalate isomerase 2	na	isopropylmalate isomerase 2 (IPMI2); FUNCTIONS IN: hydro-lyase activity, 3-isopropylmalate dehydratase activity; INVOLVED IN: leucine biosynthetic process, metabolic process; LOCATED IN: plastid; EXPRESSED IN: 20 plant structures; EXPRESSED DURING: 10 growth stages; CONTAINS InterPro DOMAIN/s: 3-isopropylmalate dehydratase, small subunit-like (InterPro:IPR012305), Aconitase A/isopropylmalate dehy…
Catma_IRHS_20094_r	5.69	4.07	-1.62	0.000131268	1	AT4G12030	protein_coding	bile acid transporter 5	Required for the biosynthesis of methionine-derived glucosinolates. Involved in the transport of 2-keto acids between chloroplasts and the cytosol.	bile acid transporter 5 (BAT5); CONTAINS InterPro DOMAIN/s: Bile acid:sodium symporter (InterPro:IPR002657); BEST Arabidopsis thaliana protein match is: Sodium Bile acid symporter family (TAIR:AT4G22840.1); Has 30201 Blast hits to 17322 proteins in 780 species: Archae - 12; Bacteria - 1396; Metazoa - 17338; Fungi - 3422; Plants - 5037; Viruses - 0; Other Eukaryotes - 2996 (source: NCBI BLink).
Catma_IRHS_22311_r	5.86	4.38	-1.48	0.000173784	1	AT4G39940	protein_coding	APS-kinase 2	adenosine-5'-phosphosulfate-kinase (akn2) mRNA, complete	APS-kinase 2 (AKN2); CONTAINS InterPro DOMAIN/s: Adenylylsulphate kinase, C-terminal (InterPro:IPR002891); BEST Arabidopsis thaliana protein match is: APS kinase (TAIR:AT2G14750.1); Has 4962 Blast hits to 4962 proteins in 1492 species: Archae - 54; Bacteria - 3008; Metazoa - 246; Fungi - 282; Plants - 130; Viruses - 0; Other Eukaryotes - 1242 (source: NCBI BLink).
Catma_IRHS_13757_r	3.83	2.21	-1.62	0.000193312	1	AT3G09940	protein_coding	monodehydroascorbate reductase	Encodes a member of the monodehydroascorbate reductase gene family. Critical for a mutualistic symbiosis between the host Arabidopsis and the root colonizing fungus Piriformospora indica.	monodehydroascorbate reductase (MDHAR); FUNCTIONS IN: monodehydroascorbate reductase (NADH) activity; INVOLVED IN: response to jasmonic acid stimulus, regulation of symbiosis, encompassing mutualism through parasitism, response to water deprivation, response to salt stress, response to symbiotic fungus; LOCATED IN: cytosol; EXPRESSED IN: 13 plant structures; EXPRESSED DURING: 7 growth stages; CON…
Catma_IRHS_17152_r	5.75	4.32	-1.44	0.000225145	1	AT3G19710	protein_coding	branched-chain aminotransferase4	Belongs to the branched-chain amino acid aminotransferase gene family. Encodes a methionine-oxo-acid transaminase. Involved in the methionine chain elongation pathway that leads to the ultimate biosynthesis of methionine-derived glucosinolates.	branched-chain aminotransferase4 (BCAT4); CONTAINS InterPro DOMAIN/s: Aminotransferase, class IV (InterPro:IPR001544), Branched-chain amino acid aminotransferase II (InterPro:IPR005786); BEST Arabidopsis thaliana protein match is: D-aminoacid aminotransferase-like PLP-dependent enzymes superfamily protein (TAIR:AT1G50110.1); Has 11097 Blast hits to 11097 proteins in 2502 species: Archae - 154; Ba…
Catma_IRHS_16994_r	3.83	2.33	-1.5	0.0002343	1	AT3G02020	protein_coding	aspartate kinase 3	encodes a monofunctional aspartate kinase	aspartate kinase 3 (AK3); CONTAINS InterPro DOMAIN/s: Aspartate kinase, conserved site (InterPro:IPR018042), Aspartate/glutamate/uridylate kinase (InterPro:IPR001048), Amino acid-binding ACT (InterPro:IPR002912), Aspartate kinase domain (InterPro:IPR001341); BEST Arabidopsis thaliana protein match is: Aspartate kinase family protein (TAIR:AT5G14060.2); Has 11044 Blast hits to 11020 proteins in 25…
Catma_IRHS_59771_r	4.69	3.43	-1.26	0.000310151	1	Chr2_AT2TE50950_r	NA	NA	NA	NA
Catma_IRHS_29359_r	4.49	5.74	1.25	0.000317707	1	AT5G57123	protein_coding	na	na	unknown protein; BEST Arabidopsis thaliana protein match is: unknown protein (TAIR:AT4G29905.1); Has 30201 Blast hits to 17322 proteins in 780 species: Archae - 12; Bacteria - 1396; Metazoa - 17338; Fungi - 3422; Plants - 5037; Viruses - 0; Other Eukaryotes - 2996 (source: NCBI BLink).
Catma_IRHS_22460_r	6.28	5.03	-1.25	0.000325964	1	AT4G11360	protein_coding	RING-H2 finger A1B	Encodes a putative RING-H2 finger protein RHA1b.	RING-H2 finger A1B (RHA1B); FUNCTIONS IN: zinc ion binding; INVOLVED IN: response to cadmium ion, response to chitin; EXPRESSED IN: 23 plant structures; EXPRESSED DURING: 13 growth stages; CONTAINS InterPro DOMAIN/s: Zinc finger, RING-type (InterPro:IPR001841), Zinc finger, C3HC4 RING-type (InterPro:IPR018957); BEST Arabidopsis thaliana protein match is: RING-H2 finger A1A (TAIR:AT4G11370.1); Has…
Catma_IRHS_63090	1.94	3.32	1.38	0.000354237	1	Chr3_AT3TE54580	NA	NA	NA	NA
Catma_IRHS_68591	6.84	5.68	-1.16	0.000424441	1	Chr4_AT4TE35205	NA	NA	NA	NA
Catma_IRHS_26763_r	3.17	1.95	-1.22	0.000469245	1	AT5G42860	protein_coding	na	na	unknown protein; FUNCTIONS IN: molecular_function unknown; INVOLVED IN: biological_process unknown; LOCATED IN: plasma membrane; EXPRESSED IN: 19 plant structures; EXPRESSED DURING: 11 growth stages; BEST Arabidopsis thaliana protein match is: unknown protein (TAIR:AT1G45688.1); Has 1807 Blast hits to 1807 proteins in 277 species: Archae - 0; Bacteria - 0; Metazoa - 736; Fungi - 347; Plants - 385…
Catma_IRHS_14917_r	5.89	4.77	-1.12	0.000472493	1	AT3G23820	protein_coding	UDP-D-glucuronate 4-epimerase 6	UDP-D-glucuronate 4-epimerase	UDP-D-glucuronate 4-epimerase 6 (GAE6); FUNCTIONS IN: UDP-glucuronate 4-epimerase activity, catalytic activity; INVOLVED IN: cellular metabolic process, carbohydrate metabolic process, nucleotide-sugar metabolic process, metabolic process; LOCATED IN: cellular_component unknown; EXPRESSED IN: 26 plant structures; EXPRESSED DURING: 15 growth stages; CONTAINS InterPro DOMAIN/s: NAD-dependent epimer…
Catma_IRHS_18078_r	4.66	3.54	-1.12	0.000474844	1	AT3G54300	protein_coding	vesicle-associated membrane protein 727	Encodes a member of Synaptobrevin -like protein family. VAMP727 is a R-SNARE and interacts with SYP22/VTI11/SYP51. It is required for trafficking of storage proteins to the protein storage vacuoles (PSV) and also for PSV organization and biogenesis. Loss of function mutations have no phenotype but double mutants with SYP22 are embryo lethal.	vesicle-associated membrane protein 727 (VAMP727); FUNCTIONS IN: molecular_function unknown; INVOLVED IN: vacuole organization, protein targeting to vacuole; LOCATED IN: endosome, SNARE complex, membrane; EXPRESSED IN: 27 plant structures; EXPRESSED DURING: 15 growth stages; CONTAINS InterPro DOMAIN/s: Longin (InterPro:IPR010908), Longin-like (InterPro:IPR011012), Synaptobrevin (InterPro:IPR00138…
Catma_IRHS_01251_r	2.9	1.8	-1.11	0.000492525	1	AT1G16410	protein_coding	cytochrome p450 79f1	member of CYP79F	cytochrome p450 79f1 (CYP79F1); CONTAINS InterPro DOMAIN/s: Cytochrome P450 (InterPro:IPR001128), Cytochrome P450, conserved site (InterPro:IPR017972), Cytochrome P450, E-class, group I (InterPro:IPR002401); BEST Arabidopsis thaliana protein match is: cytochrome P450, family 79, subfamily F, polypeptide 2 (TAIR:AT1G16400.1); Has 27252 Blast hits to 27093 proteins in 1494 species: Archae - 44; Bac…
Catma_IRHS_01602_r	6.56	5.45	-1.11	0.000498386	1	AT1G21050	protein_coding	Protein of unknown function, DUF617	na	Protein of unknown function, DUF617; CONTAINS InterPro DOMAIN/s: Protein of unknown function DUF617, plant (InterPro:IPR006460); BEST Arabidopsis thaliana protein match is: Protein of unknown function, DUF617 (TAIR:AT1G76610.1); Has 257 Blast hits to 256 proteins in 14 species: Archae - 0; Bacteria - 0; Metazoa - 0; Fungi - 0; Plants - 257; Viruses - 0; Other Eukaryotes - 0 (source: NCBI BLink).
Catma_IRHS_29230_r	5.84	4.66	-1.18	0.000501791	1	AT5G45420	protein_coding	Duplicated homeodomain-like superfamily protein	na	Duplicated homeodomain-like superfamily protein; FUNCTIONS IN: DNA binding, sequence-specific DNA binding transcription factor activity; LOCATED IN: endoplasmic reticulum, plasma membrane; EXPRESSED IN: 24 plant structures; EXPRESSED DURING: 14 growth stages; CONTAINS InterPro DOMAIN/s: SANT, DNA-binding (InterPro:IPR001005), Molecular chaperone, heat shock protein, Hsp40, DnaJ (InterPro:IPR01560…
Catma_IRHS_04320_r	4.68	3.56	-1.12	0.000510537	1	AT1G72450	protein_coding	jasmonate-zim-domain protein 6	JAZ6 transcript levels rise in response to a jasmonate stimulus and a GFP:JAZ6 fusion protein localizes to the nucleus. Application of jasmonate methyl ester to Arabidopsis roots reduces the levels of a JAZ6:GUS fusion protein, presumably by stimulating ubiquitin-proteasome-mediated degradation.	jasmonate-zim-domain protein 6 (JAZ6); CONTAINS InterPro DOMAIN/s: Tify (InterPro:IPR010399), CCT domain-like (InterPro:IPR018467); BEST Arabidopsis thaliana protein match is: jasmonate-zim-domain protein 5 (TAIR:AT1G17380.1); Has 303 Blast hits to 298 proteins in 26 species: Archae - 0; Bacteria - 0; Metazoa - 0; Fungi - 0; Plants - 303; Viruses - 0; Other Eukaryotes - 0 (source: NCBI BLink).
Catma_IRHS_39073	3.38	2.27	-1.11	0.000523043	1	At2NC013950	NA	NA	NA	NA
Catma_IRHS_28354_r	6.17	5.07	-1.1	0.000542439	1	AT5G63160	protein_coding	BTB and TAZ domain protein 1	BTB and TAZ domain protein. Short-lived nuclear-cytoplasmic protein targeted for degradation by the 26S proteosome pathway. Acts redundantly with BT2 and BT3 during female gametophyte development.	BTB and TAZ domain protein 1 (BT1); CONTAINS InterPro DOMAIN/s: BTB/POZ (InterPro:IPR013069), Zinc finger, TAZ-type (InterPro:IPR000197), BTB/POZ fold (InterPro:IPR011333), Kelch related (InterPro:IPR013089), BTB/POZ-like (InterPro:IPR000210); BEST Arabidopsis thaliana protein match is: BTB and TAZ domain protein 2 (TAIR:AT3G48360.1); Has 1462 Blast hits to 1460 proteins in 105 species: Archae - …
Catma_IRHS_09841_r	6.9	5.71	-1.19	0.000546912	1	AT2G34770	protein_coding	fatty acid hydroxylase 1	encodes a fatty acid hydroxylase, required for the AtBI-1-mediated suppression of programmed cell death.	fatty acid hydroxylase 1 (FAH1); FUNCTIONS IN: fatty acid alpha-hydroxylase activity, catalytic activity; INVOLVED IN: very long-chain fatty acid metabolic process, negative regulation of programmed cell death; LOCATED IN: endoplasmic reticulum; EXPRESSED IN: 24 plant structures; EXPRESSED DURING: 15 growth stages; CONTAINS InterPro DOMAIN/s: Fatty acid hydroxylase (InterPro:IPR006694); BEST Arab…
Catma_IRHS_22963_r	3.42	2.26	-1.17	0.000552117	1	AT4G30280	protein_coding	xyloglucan endotransglucosylase/hydrolase 18	Encodes a xyloglucan endotransglucosylase/hydrolase with only only the endotransglucosylase (XET; EC 2.4.1.207) activity towards xyloglucan and non-detectable endohydrolytic (XEH; EC 3.2.1.151) activity. Expressed in the mature or basal regions of both the main and lateral roots, but not in the tip of these roots where cell division occurs.	xyloglucan endotransglucosylase/hydrolase 18 (XTH18); FUNCTIONS IN: hydrolase activity, acting on glycosyl bonds, xyloglucan endotransglucosylase activity; INVOLVED IN: xyloglucan metabolic process; LOCATED IN: endomembrane system, apoplast, cell wall; EXPRESSED IN: 13 plant structures; EXPRESSED DURING: 7 growth stages; CONTAINS InterPro DOMAIN/s: Xyloglucan endotransglucosylase/hydrolase (Inter…
Catma_IRHS_11495_r	6.04	4.61	-1.43	0.000553647	1	AT2G47600	protein_coding	magnesium/proton exchanger	Encodes a magnesium/proton exchanger, member of putative Na+/Ca2+ antiporter gene family	magnesium/proton exchanger (MHX); CONTAINS InterPro DOMAIN/s: Sodium/calcium exchanger membrane region (InterPro:IPR004837); Has 2505 Blast hits to 2112 proteins in 583 species: Archae - 12; Bacteria - 368; Metazoa - 1819; Fungi - 7; Plants - 67; Viruses - 0; Other Eukaryotes - 232 (source: NCBI BLink).
Catma_IRHS_13508_r	4.58	3.47	-1.11	0.000568206	1	AT3G06500	protein_coding	Plant neutral invertase family protein	na	Plant neutral invertase family protein; FUNCTIONS IN: catalytic activity, beta-fructofuranosidase activity; INVOLVED IN: biological_process unknown; EXPRESSED IN: 23 plant structures; EXPRESSED DURING: 13 growth stages; CONTAINS InterPro DOMAIN/s: Plant neutral invertase (InterPro:IPR006937), Six-hairpin glycosidase-like (InterPro:IPR008928); BEST Arabidopsis thaliana protein match is: Plant neut…
Catma_IRHS_17935_r	5.41	4.35	-1.06	0.00056961	1	AT3G14050	protein_coding	RELA/SPOT homolog 2	na	RELA/SPOT homolog 2 (RSH2); CONTAINS InterPro DOMAIN/s: Metal-dependent phosphohydrolase, HD subdomain (InterPro:IPR006674), Metal-dependent phosphohydrolase, HD domain (InterPro:IPR003607), RelA/SpoT (InterPro:IPR007685); BEST Arabidopsis thaliana protein match is: RELA/SPOT homolog 3 (TAIR:AT1G54130.1); Has 12447 Blast hits to 12322 proteins in 2456 species: Archae - 4; Bacteria - 8610; Metazoa…
Catma_IRHS_19632	3.78	4.85	1.07	0.000574997	1	AT4G02370	protein_coding	Protein of unknown function, DUF538	na	Protein of unknown function, DUF538; INVOLVED IN: biological_process unknown; LOCATED IN: plasma membrane, vacuole; EXPRESSED IN: 25 plant structures; EXPRESSED DURING: 13 growth stages; CONTAINS InterPro DOMAIN/s: Protein of unknown function DUF538 (InterPro:IPR007493); BEST Arabidopsis thaliana protein match is: Protein of unknown function, DUF538 (TAIR:AT1G02816.1); Has 618 Blast hits to 617 p…
Catma_IRHS_32883	7.48	6.09	-1.39	0.000579173	1	AT2E00030	NA	NA	NA	NA
Catma_IRHS_03787_r	3.86	2.67	-1.19	0.000581225	1	AT1G65390	protein_coding	phloem protein 2 A5	na	phloem protein 2 A5 (PP2-A5); FUNCTIONS IN: carbohydrate binding; INVOLVED IN: signal transduction, defense response, innate immune response; LOCATED IN: intrinsic to membrane, chloroplast; EXPRESSED IN: 21 plant structures; EXPRESSED DURING: 12 growth stages; CONTAINS InterPro DOMAIN/s: Toll-Interleukin receptor (InterPro:IPR000157); BEST Arabidopsis thaliana protein match is: phloem protein 2-A…
Catma_IRHS_17313	3.21	2.16	-1.05	0.000589545	1	AT3G44860	protein_coding	farnesoic acid carboxyl-O-methyltransferase	Encodes a farnesoic acid carboxyl-O-methyltransferase.	farnesoic acid carboxyl-O-methyltransferase (FAMT); FUNCTIONS IN: S-adenosylmethionine-dependent methyltransferase activity, farnesoic acid O-methyltransferase activity; INVOLVED IN: biological_process unknown; LOCATED IN: cellular_component unknown; EXPRESSED IN: leaf; EXPRESSED DURING: seedling growth; CONTAINS InterPro DOMAIN/s: SAM dependent carboxyl methyltransferase (InterPro:IPR005299); BE…
Catma_IRHS_13863	3.16	2.03	-1.13	0.000603111	1	AT3G11310	protein_coding	na	na	unknown protein; BEST Arabidopsis thaliana protein match is: unknown protein (TAIR:AT3G11290.1); Has 575 Blast hits to 342 proteins in 22 species: Archae - 0; Bacteria - 2; Metazoa - 0; Fungi - 10; Plants - 559; Viruses - 0; Other Eukaryotes - 4 (source: NCBI BLink).
Catma_IRHS_22708_r	6.54	5.47	-1.07	0.000607061	1	AT4G34230	protein_coding	cinnamyl alcohol dehydrogenase 5	Encodes a catalytically active cinnamyl alcohol dehydrogenase which uses p-coumaryl aldehyde as a preferred substrate. It can also use sinapyl, caffeyl, coniferyl and d-hydroxyconiferyl aldehydes as substrates.	cinnamyl alcohol dehydrogenase 5 (CAD5); CONTAINS InterPro DOMAIN/s: GroES-like (InterPro:IPR011032), Polyketide synthase, enoylreductase (InterPro:IPR020843), Alcohol dehydrogenase GroES-like (InterPro:IPR013154), Alcohol dehydrogenase, zinc-containing, conserved site (InterPro:IPR002328), Alcohol dehydrogenase, C-terminal (InterPro:IPR013149), Alcohol dehydrogenase superfamily, zinc-containing …
Catma_IRHS_05326_r	2.78	1.74	-1.04	0.000613693	1	AT1G31710	protein_coding	Copper amine oxidase family protein	na	Copper amine oxidase family protein; FUNCTIONS IN: primary amine oxidase activity, quinone binding, copper ion binding; INVOLVED IN: oxidation reduction, amine metabolic process; LOCATED IN: endomembrane system; EXPRESSED IN: 13 plant structures; EXPRESSED DURING: 8 growth stages; CONTAINS InterPro DOMAIN/s: Copper amine oxidase, N-terminal (InterPro:IPR016182), Copper amine oxidase, N2-terminal …
Catma_IRHS_04119_r	6.15	4.99	-1.16	0.000641055	1	AT1G69840	protein_coding	SPFH/Band 7/PHB domain-containing membrane-associated protein family	na	SPFH/Band 7/PHB domain-containing membrane-associated protein family; INVOLVED IN: biological_process unknown; LOCATED IN: plasma membrane, chloroplast, vacuole; EXPRESSED IN: 26 plant structures; EXPRESSED DURING: 15 growth stages; CONTAINS InterPro DOMAIN/s: Band 7 protein (InterPro:IPR001107); BEST Arabidopsis thaliana protein match is: SPFH/Band 7/PHB domain-containing membrane-associated pro…
Catma_IRHS_21155_r	4.46	3.25	-1.21	0.000646004	1	AT4G25620	protein_coding	hydroxyproline-rich glycoprotein family protein	na	hydroxyproline-rich glycoprotein family protein; BEST Arabidopsis thaliana protein match is: hydroxyproline-rich glycoprotein family protein (TAIR:AT5G52430.1); Has 940 Blast hits to 722 proteins in 169 species: Archae - 0; Bacteria - 80; Metazoa - 158; Fungi - 130; Plants - 239; Viruses - 59; Other Eukaryotes - 274 (source: NCBI BLink).
Catma_IRHS_05061_r	6.4	5.29	-1.11	0.000658655	1	AT1G07610	protein_coding	metallothionein 1C	one of the five metallothioneins (MTs) genes identified in Arabidopsis. MTs are cysteine-rich proteins required for heavy metal tolerance.	metallothionein 1C (MT1C); FUNCTIONS IN: copper ion binding; INVOLVED IN: response to copper ion; LOCATED IN: cytosolic ribosome; EXPRESSED IN: 22 plant structures; EXPRESSED DURING: 14 growth stages; BEST Arabidopsis thaliana protein match is: metallothionein 1A (TAIR:AT1G07600.1); Has 443 Blast hits to 367 proteins in 121 species: Archae - 0; Bacteria - 4; Metazoa - 106; Fungi - 13; Plants - 24…
Catma_IRHS_15176_r	4.69	5.71	1.02	0.000662433	1	AT3G27390	protein_coding	na	na	unknown protein; FUNCTIONS IN: molecular_function unknown; INVOLVED IN: biological_process unknown; LOCATED IN: plasma membrane; EXPRESSED IN: 23 plant structures; EXPRESSED DURING: 13 growth stages; BEST Arabidopsis thaliana protein match is: unknown protein (TAIR:AT5G40640.1); Has 101 Blast hits to 99 proteins in 12 species: Archae - 0; Bacteria - 0; Metazoa - 0; Fungi - 0; Plants - 101; Viruse…
Catma_IRHS_32947	4.32	2.91	-1.42	0.000674968	1	AT2G27390	protein_coding	proline-rich family protein	na	proline-rich family protein; Has 82542 Blast hits to 34565 proteins in 1759 species: Archae - 180; Bacteria - 14907; Metazoa - 30313; Fungi - 7185; Plants - 15279; Viruses - 3169; Other Eukaryotes - 11509 (source: NCBI BLink).
Catma_IRHS_27855_r	5.95	4.84	-1.11	0.000676292	1	AT5G56950	protein_coding	nucleosome assembly protein 1;3	Encodes a member of a small gene family of proteins with similarity to nucleosome assembly proteins.May function in nucleotide excision repair. Loss of function mutations have no obvious visible phenotypes but do seem to affect transcription of NER related genes.	nucleosome assembly protein 1;3 (NAP1;3); CONTAINS InterPro DOMAIN/s: Nucleosome assembly protein (NAP) (InterPro:IPR002164); BEST Arabidopsis thaliana protein match is: nucleosome assembly protein1;1 (TAIR:AT4G26110.1); Has 30201 Blast hits to 17322 proteins in 780 species: Archae - 12; Bacteria - 1396; Metazoa - 17338; Fungi - 3422; Plants - 5037; Viruses - 0; Other Eukaryotes - 2996 (source: N…
Catma_IRHS_49745_r	4.19	3.17	-1.02	0.000699851	1	ATMG00480.1_r	NA	NA	NA	NA
Catma_IRHS_28436_r	3.22	2.14	-1.08	0.000703298	1	AT5G64120	protein_coding	Peroxidase superfamily protein	encodes a cell wall bound peroxidase that is induced by hypo-osmolarity	Peroxidase superfamily protein; FUNCTIONS IN: peroxidase activity; INVOLVED IN: defense response to fungus, N-terminal protein myristoylation, respiratory burst; LOCATED IN: apoplast, cell wall, membrane; EXPRESSED IN: 17 plant structures; EXPRESSED DURING: 10 growth stages; CONTAINS InterPro DOMAIN/s: Haem peroxidase (InterPro:IPR010255), Plant peroxidase (InterPro:IPR000823), Peroxidases heam-l…
Catma_IRHS_48457	5.32	6.32	1	0.000703953	1	ATCG00810.1	NA	NA	NA	NA
Catma_IRHS_08088_r	4.9	3.71	-1.19	0.000704059	1	AT2G04110	pseudogene	na	pseudogene of unknown protein	expressed protein
Catma_IRHS_24481_r	3.58	2.56	-1.02	0.000706822	1	AT5G03545	protein_coding	na	Expressed in response to phosphate starvation, this response is enhanced by the presence of IAA.	unknown protein; Has 7 Blast hits to 7 proteins in 2 species: Archae - 0; Bacteria - 0; Metazoa - 0; Fungi - 0; Plants - 7; Viruses - 0; Other Eukaryotes - 0 (source: NCBI BLink).
Catma_IRHS_24817_r	2.63	1.39	-1.25	0.000736165	1	AT5G07700	protein_coding	myb domain protein 76	Encodes a putative transcription factor (MYB76).	myb domain protein 76 (MYB76); CONTAINS InterPro DOMAIN/s: SANT, DNA-binding (InterPro:IPR001005), Homeodomain-like (InterPro:IPR009057), Myb, DNA-binding (InterPro:IPR014778), HTH transcriptional regulator, Myb-type, DNA-binding (InterPro:IPR017930), Homeodomain-related (InterPro:IPR012287), Myb transcription factor (InterPro:IPR015495); BEST Arabidopsis thaliana protein match is: myb domain pro…
Catma_IRHS_22259_r	7.09	6.09	-1	0.000736606	1	AT4G39330	protein_coding	cinnamyl alcohol dehydrogenase 9	na	cinnamyl alcohol dehydrogenase 9 (CAD9); FUNCTIONS IN: oxidoreductase activity, zinc ion binding; INVOLVED IN: oxidation reduction; LOCATED IN: apoplast; EXPRESSED IN: 25 plant structures; EXPRESSED DURING: 15 growth stages; CONTAINS InterPro DOMAIN/s: GroES-like (InterPro:IPR011032), Polyketide synthase, enoylreductase (InterPro:IPR020843), Alcohol dehydrogenase, zinc-containing, conserved site …
Catma_IRHS_17180	3.86	4.87	1.01	0.000743937	1	AT3G22231	protein_coding	pathogen and circadian controlled 1	Encodes a member of a novel 6 member Arabidopsis gene family. Expression of PCC1 is regulated by the circadian clock and is upregulated in response to both virulent and avirulent strains of Pseudomonas syringae pv. tomato.	PATHOGEN AND CIRCADIAN CONTROLLED 1 (PCC1); FUNCTIONS IN: molecular_function unknown; INVOLVED IN: response to fungus, response to bacterium; LOCATED IN: plasma membrane; EXPRESSED IN: 20 plant structures; EXPRESSED DURING: 13 growth stages; BEST Arabidopsis thaliana protein match is: unknown protein (TAIR:AT3G22235.2); Has 49 Blast hits to 49 proteins in 2 species: Archae - 0; Bacteria - 0; Meta…
Catma_IRHS_17784_r	7.49	6.49	-1	0.000744553	1	AT3G28590	protein_coding	na	na	unknown protein; BEST Arabidopsis thaliana protein match is: unknown protein (TAIR:AT1G79170.1); Has 1 Blast hits to 1 proteins in 1 species: Archae - 0; Bacteria - 0; Metazoa - 0; Fungi - 0; Plants - 1; Viruses - 0; Other Eukaryotes - 0 (source: NCBI BLink).
Catma_IRHS_29699_r	4.42	3.34	-1.08	0.000753852	1	AT5G16450	protein_coding	Ribonuclease E inhibitor RraA/Dimethylmenaquinone methyltransferase	na	Ribonuclease E inhibitor RraA/Dimethylmenaquinone methyltransferase; FUNCTIONS IN: ribonuclease inhibitor activity; INVOLVED IN: regulation of RNA metabolic process; LOCATED IN: cellular_component unknown; EXPRESSED IN: 24 plant structures; EXPRESSED DURING: 13 growth stages; CONTAINS InterPro DOMAIN/s: Ribonuclease E inhibitor RraA/Dimethylmenaquinone methyltransferase (InterPro:IPR005493), Ribo…
Catma_IRHS_07054_r	6.81	5.84	-0.98	0.000755499	1	AT1G21100	protein_coding	O-methyltransferase family protein	na	O-methyltransferase family protein; FUNCTIONS IN: methyltransferase activity, O-methyltransferase activity, protein dimerization activity; LOCATED IN: cytosol; EXPRESSED IN: stem, cotyledon, hypocotyl, root, leaf; EXPRESSED DURING: LP.04 four leaves visible; CONTAINS InterPro DOMAIN/s: Winged helix-turn-helix transcription repressor DNA-binding (InterPro:IPR011991), Plant methyltransferase dimeri…
Catma_IRHS_21661_r	4.73	3.61	-1.13	0.000757194	1	AT4G31800	protein_coding	WRKY DNA-binding protein 18	Pathogen-induced transcription factor. Binds W-box sequences in vitro. Forms protein complexes with itself and with WRKY40 and WRKY60. Constitutive expression of WRKY18 enhanced resistance to P. syringae, but its coexpression with WRKY40 or WRKY60 made plants more susceptible to both P. syringae and B. cinerea. WRKY18, WRKY40, and WRKY60 have partially redundant roles in response to the hemibiotr…	WRKY DNA-binding protein 18 (WRKY18); FUNCTIONS IN: protein binding, sequence-specific DNA binding transcription factor activity; INVOLVED IN: in 7 processes; LOCATED IN: nucleus; EXPRESSED IN: 24 plant structures; EXPRESSED DURING: 13 growth stages; CONTAINS InterPro DOMAIN/s: DNA-binding WRKY (InterPro:IPR003657); BEST Arabidopsis thaliana protein match is: WRKY DNA-binding protein 60 (TAIR:AT2…
Catma_IRHS_17372_r	4.72	2.77	-1.95	0.000769402	1	AT3G49620	protein_coding	2-oxoglutarate (2OG) and Fe(II)-dependent oxygenase superfamily protein	encodes a protein similar to 2-oxoacid-dependent dioxygenase. Expression is induced after 24 hours of dark treatment, in senescing leaves and treatment with exogenous photosynthesis inhibitor. Induction of gene expression was suppressed in excised leaves supplied with sugar. The authors suggest that the gene's expression pattern is responding to the level of sugar in the cell.	DARK INDUCIBLE 11 (DIN11); FUNCTIONS IN: oxidoreductase activity, iron ion binding; INVOLVED IN: aging, response to light stimulus, response to sucrose stimulus, cellular response to starvation; EXPRESSED IN: 6 plant structures; EXPRESSED DURING: LP.06 six leaves visible, LP.04 four leaves visible, LP.10 ten leaves visible, LP.08 eight leaves visible; CONTAINS InterPro DOMAIN/s: Isopenicillin N s…
Catma_IRHS_15542_r	5.08	6.09	1.01	0.000769426	1	AT3G44590	protein_coding	60S acidic ribosomal protein family	na	60S acidic ribosomal protein family; FUNCTIONS IN: structural constituent of ribosome; INVOLVED IN: translational elongation; LOCATED IN: cytosol, cytosolic ribosome, ribosome, nucleus; EXPRESSED IN: 25 plant structures; EXPRESSED DURING: 15 growth stages; CONTAINS InterPro DOMAIN/s: Ribosomal protein 60S (InterPro:IPR001813); BEST Arabidopsis thaliana protein match is: 60S acidic ribosomal prote…
Catma_IRHS_49008_r	5.47	4.27	-1.2	0.000790841	1	ath-MIRf10311-akr_r	NA	NA	NA	NA
Catma_IRHS_60158_r	5.85	4.51	-1.34	0.000791587	1	Chr2_AT2TE66655_r	NA	NA	NA	NA
Catma_IRHS_01250_r	2.61	1.65	-0.96	0.000817716	1	AT1G16400	protein_coding	cytochrome P450, family 79, subfamily F, polypeptide 2	Encodes cytochrome P450 CYP79F2.	cytochrome P450, family 79, subfamily F, polypeptide 2 (CYP79F2); CONTAINS InterPro DOMAIN/s: Cytochrome P450 (InterPro:IPR001128), Cytochrome P450, E-class, group I (InterPro:IPR002401), Cytochrome P450, conserved site (InterPro:IPR017972); BEST Arabidopsis thaliana protein match is: cytochrome p450 79f1 (TAIR:AT1G16410.1); Has 27578 Blast hits to 27450 proteins in 1508 species: Archae - 44; Bac…
Catma_IRHS_76451_r	4.8	3.85	-0.95	0.00082865	1	LTR_Chr3:11496463-11496873_r	NA	NA	NA	NA
Catma_IRHS_06438_r	5.01	4.06	-0.95	0.000829892	1	AT1G52410	protein_coding	TSK-associating protein 1	Contains a novel calcium-binding repeat sequence. Binds TSK in vitro. Localizes to small cytoplasmic vesicles in interphase cells. In cells synchronized for cell division, TSA1 and TSK relocalize to ends of spindle microtubules that are ahead of separating chromatids during metaphase and anaphase of mitosis. May be involved in mitosis together with TSK. Expressed preferentially in the flower and …	TSK-associating protein 1 (TSA1); FUNCTIONS IN: protein binding, calcium ion binding; INVOLVED IN: response to salt stress, defense response to fungus; LOCATED IN: chloroplast thylakoid membrane, peroxisome, vacuole; EXPRESSED IN: 22 plant structures; EXPRESSED DURING: 12 growth stages; BEST Arabidopsis thaliana protein match is: DNA topoisomerase-related (TAIR:AT3G15950.1); Has 59847 Blast hits …
Catma_IRHS_09747_r	3.35	2.29	-1.06	0.000835265	1	AT2G33570	protein_coding	Domain of unknown function (DUF23)	na	Domain of unknown function (DUF23); CONTAINS InterPro DOMAIN/s: Protein of unknown function DUF23 (InterPro:IPR008166); BEST Arabidopsis thaliana protein match is: Domain of unknown function (DUF23) (TAIR:AT5G44670.1); Has 195 Blast hits to 195 proteins in 24 species: Archae - 2; Bacteria - 7; Metazoa - 43; Fungi - 0; Plants - 139; Viruses - 0; Other Eukaryotes - 4 (source: NCBI BLink).
Catma_IRHS_08923_r	6.83	5.84	-0.99	0.000844201	1	AT2G22170	protein_coding	Lipase/lipooxygenase, PLAT/LH2 family protein	na	Lipase/lipooxygenase, PLAT/LH2 family protein; FUNCTIONS IN: molecular_function unknown; INVOLVED IN: biological_process unknown; LOCATED IN: thylakoid, chloroplast, membrane; EXPRESSED IN: 19 plant structures; EXPRESSED DURING: 13 growth stages; CONTAINS InterPro DOMAIN/s: Lipoxygenase, LH2 (InterPro:IPR001024), Lipase/lipooxygenase, PLAT/LH2 (InterPro:IPR008976); BEST Arabidopsis thaliana prote…
Catma_IRHS_27100_r	4.84	3.73	-1.11	0.000849947	1	AT5G47240	protein_coding	nudix hydrolase homolog 8	na	nudix hydrolase homolog 8 (NUDT8); FUNCTIONS IN: hydrolase activity; INVOLVED IN: response to wounding; LOCATED IN: cytosol; EXPRESSED IN: 22 plant structures; EXPRESSED DURING: 13 growth stages; CONTAINS InterPro DOMAIN/s: NUDIX hydrolase domain-like (InterPro:IPR015797), NUDIX hydrolase, conserved site (InterPro:IPR020084), Nudix hydrolase 6-like (InterPro:IPR003293), NUDIX hydrolase domain (In…
Catma_IRHS_02951_r	5.05	4.1	-0.95	0.000851783	1	AT1G51200	protein_coding	A20/AN1-like zinc finger family protein	na	A20/AN1-like zinc finger family protein; FUNCTIONS IN: DNA binding, zinc ion binding; INVOLVED IN: biological_process unknown; LOCATED IN: cellular_component unknown; EXPRESSED IN: 24 plant structures; EXPRESSED DURING: 15 growth stages; CONTAINS InterPro DOMAIN/s: Zinc finger, AN1-type (InterPro:IPR000058), Zinc finger, A20-type (InterPro:IPR002653); BEST Arabidopsis thaliana protein match is: A…
Catma_IRHS_16609_r	4.94	5.89	0.95	0.000873311	1	AT3G59040	protein_coding	Tetratricopeptide repeat (TPR)-like superfamily protein	na	Tetratricopeptide repeat (TPR)-like superfamily protein; FUNCTIONS IN: molecular_function unknown; INVOLVED IN: biological_process unknown; LOCATED IN: chloroplast; EXPRESSED IN: 22 plant structures; EXPRESSED DURING: 13 growth stages; CONTAINS InterPro DOMAIN/s: Pentatricopeptide repeat (InterPro:IPR002885); BEST Arabidopsis thaliana protein match is: Pentatricopeptide repeat (PPR) superfamily p…
Catma_IRHS_22188_r	5.37	4.43	-0.94	0.000886019	1	AT4G38510	protein_coding	ATPase, V1 complex, subunit B protein	na	ATPase, V1 complex, subunit B protein; FUNCTIONS IN: hydrogen ion transporting ATP synthase activity, rotational mechanism, hydrolase activity, acting on acid anhydrides, catalyzing transmembrane movement of substances, proton-transporting ATPase activity, rotational mechanism, ATP binding; INVOLVED IN: proton transport, ATP metabolic process, ATP synthesis coupled proton transport; LOCATED IN: p…
Catma_IRHS_23549_r	4.79	3.81	-0.98	0.000891378	1	AT4G04223	other_rna	other RNA	Unknown gene	na
Catma_IRHS_23354_r	3.37	1.61	-1.76	0.000900735	1	AT4G12520	protein_coding	Bifunctional inhibitor/lipid-transfer protein/seed storage 2S albumin superfamily protein	na	Bifunctional inhibitor/lipid-transfer protein/seed storage 2S albumin superfamily protein; FUNCTIONS IN: lipid binding; INVOLVED IN: lipid transport; LOCATED IN: endomembrane system; CONTAINS InterPro DOMAIN/s: Bifunctional inhibitor/plant lipid transfer protein/seed storage (InterPro:IPR016140), Plant lipid transfer protein/seed storage/trypsin-alpha amylase inhibitor (InterPro:IPR003612), Plant…
Catma_IRHS_07249_r	5.69	4.76	-0.93	0.000901493	1	AT1G43900	protein_coding	Protein phosphatase 2C family protein	na	Protein phosphatase 2C family protein; FUNCTIONS IN: protein serine/threonine phosphatase activity, catalytic activity; INVOLVED IN: protein amino acid dephosphorylation; LOCATED IN: protein serine/threonine phosphatase complex; EXPRESSED IN: 23 plant structures; EXPRESSED DURING: 13 growth stages; CONTAINS InterPro DOMAIN/s: Protein phosphatase 2C, manganese/magnesium aspartate binding site (Int…
Catma_IRHS_21060_r	5.85	4.91	-0.94	0.000903212	1	AT4G24550	protein_coding	Clathrin adaptor complexes medium subunit family protein	na	Clathrin adaptor complexes medium subunit family protein; INVOLVED IN: intracellular protein transport, transport, vesicle-mediated transport; LOCATED IN: clathrin vesicle coat, clathrin adaptor complex; EXPRESSED IN: 22 plant structures; EXPRESSED DURING: 13 growth stages; CONTAINS InterPro DOMAIN/s: Clathrin adaptor, mu subunit, C-terminal (InterPro:IPR008968), Clathrin adaptor, mu subunit (Int…
Catma_IRHS_58297_r	1.41	2.38	0.97	0.000908799	1	Chr2_AT2TE25300_r	NA	NA	NA	NA
Catma_IRHS_08572_r	4.19	3.11	-1.08	0.000909089	1	AT2G17480	protein_coding	Seven transmembrane MLO family protein	A member of a large family of seven-transmembrane domain proteins specific to plants, homologs of the barley mildew resistance locus o (MLO) protein. The Arabidopsis genome contains 15 genes encoding MLO proteins, with localization in plasma membrane. Phylogenetic analysis revealed four clades of closely-related AtMLO genes. ATMLO8 belongs to the clade III, with AtMLO5, AtMLO7, AtMLO9, and AtMLO1…	MILDEW RESISTANCE LOCUS O 8 (MLO8); FUNCTIONS IN: calmodulin binding; INVOLVED IN: cell death, defense response; LOCATED IN: plasma membrane; EXPRESSED IN: 25 plant structures; EXPRESSED DURING: 14 growth stages; CONTAINS InterPro DOMAIN/s: Mlo-related protein (InterPro:IPR004326); BEST Arabidopsis thaliana protein match is: Seven transmembrane MLO family protein (TAIR:AT5G65970.1); Has 544 Blast…
Catma_IRHS_32237_r	6.38	5.38	-1	0.000915937	1	AT5G28919	protein_coding	na	na	FUNCTIONS IN: molecular_function unknown; INVOLVED IN: biological_process unknown; LOCATED IN: cellular_component unknown; BEST Arabidopsis thaliana protein match is: Expressed protein (TAIR:AT3G01345.1); Has 30201 Blast hits to 17322 proteins in 780 species: Archae - 12; Bacteria - 1396; Metazoa - 17338; Fungi - 3422; Plants - 5037; Viruses - 0; Other Eukaryotes - 2996 (source: NCBI BLink).
Catma_IRHS_14853_r	6.42	5.49	-0.93	0.000920379	1	AT3G23030	protein_coding	indole-3-acetic acid inducible 2	auxin inducible gene expressed in the nucleus	indole-3-acetic acid inducible 2 (IAA2); CONTAINS InterPro DOMAIN/s: Aux/IAA-ARF-dimerisation (InterPro:IPR011525), AUX/IAA protein (InterPro:IPR003311); BEST Arabidopsis thaliana protein match is: indole-3-acetic acid inducible (TAIR:AT4G14560.1); Has 2163 Blast hits to 2162 proteins in 79 species: Archae - 0; Bacteria - 0; Metazoa - 0; Fungi - 0; Plants - 2162; Viruses - 0; Other Eukaryotes - 1…
Catma_IRHS_07337_r	4.28	3.29	-0.99	0.000928079	1	AT1G62181	protein_coding	na	na	unknown protein; Has 30201 Blast hits to 17322 proteins in 780 species: Archae - 12; Bacteria - 1396; Metazoa - 17338; Fungi - 3422; Plants - 5037; Viruses - 0; Other Eukaryotes - 2996 (source: NCBI BLink).
Catma_IRHS_22022_r	5.2	6.12	0.92	0.000959009	1	AT4G36130	protein_coding	Ribosomal protein L2 family	na	Ribosomal protein L2 family; FUNCTIONS IN: structural constituent of ribosome; INVOLVED IN: translation; LOCATED IN: cytosolic ribosome, ribosome, cytosolic large ribosomal subunit, plasma membrane, vacuole; EXPRESSED IN: guard cell, cultured cell; CONTAINS InterPro DOMAIN/s: Nucleic acid-binding, OB-fold (InterPro:IPR012340), Ribosomal protein L2 (InterPro:IPR002171), Translation protein SH3-lik…
Catma_IRHS_14580	3.58	4.49	0.91	0.000967675	1	AT3G19520	protein_coding	Protein of unknown function (DUF626)	na	Protein of unknown function (DUF626); FUNCTIONS IN: molecular_function unknown; INVOLVED IN: biological_process unknown; LOCATED IN: cellular_component unknown; EXPRESSED IN: 24 plant structures; EXPRESSED DURING: 14 growth stages; CONTAINS InterPro DOMAIN/s: Protein of unknown function DUF626, Arabidopsis thaliana (InterPro:IPR006462); BEST Arabidopsis thaliana protein match is: Protein of unkno…
Catma_IRHS_66027_r	3.07	1.53	-1.54	0.000977336	1	Chr4_AT4TE09195_r	NA	NA	NA	NA
Catma_IRHS_01249_r	3.41	2.5	-0.91	0.000978832	1	AT1G16390	protein_coding	organic cation/carnitine transporter 3	na	organic cation/carnitine transporter 3 (3-Oct); FUNCTIONS IN: carbohydrate transmembrane transporter activity, sugar:hydrogen symporter activity; INVOLVED IN: transport, transmembrane transport; LOCATED IN: integral to membrane, membrane; EXPRESSED IN: 9 plant structures; EXPRESSED DURING: 6 growth stages; CONTAINS InterPro DOMAIN/s: Major facilitator superfamily (InterPro:IPR020846), General sub…
Catma_IRHS_43952	4.13	3.22	-0.91	0.000979537	1	At4NC012490	NA	NA	NA	NA
Catma_IRHS_00671_r	6.08	4.96	-1.12	0.00098155	1	AT1G09250	protein_coding	basic helix-loop-helix (bHLH) DNA-binding superfamily protein	na	basic helix-loop-helix (bHLH) DNA-binding superfamily protein; FUNCTIONS IN: sequence-specific DNA binding transcription factor activity; INVOLVED IN: regulation of transcription; LOCATED IN: nucleus, chloroplast; EXPRESSED IN: 22 plant structures; EXPRESSED DURING: 13 growth stages; CONTAINS InterPro DOMAIN/s: Helix-loop-helix DNA-binding domain (InterPro:IPR001092), Helix-loop-helix DNA-binding…
Catma_IRHS_14253	4.95	4.04	-0.92	0.000982212	1	AT3G15690	protein_coding	Single hybrid motif superfamily protein	na	Single hybrid motif superfamily protein; LOCATED IN: chloroplast; EXPRESSED IN: 22 plant structures; EXPRESSED DURING: 13 growth stages; CONTAINS InterPro DOMAIN/s: Single hybrid motif (InterPro:IPR011053), Biotin/lipoyl attachment (InterPro:IPR000089); BEST Arabidopsis thaliana protein match is: Single hybrid motif superfamily protein (TAIR:AT1G52670.1); Has 1933 Blast hits to 1932 proteins in 8…
Catma_IRHS_21560_r	5.87	4.97	-0.9	0.00102743	1	AT4G30600	protein_coding	signal recognition particle receptor alpha subunit family protein	na	signal recognition particle receptor alpha subunit family protein; FUNCTIONS IN: nucleoside-triphosphatase activity, signal recognition particle binding, GTP binding, GTPase activity, nucleotide binding; INVOLVED IN: intracellular protein transport, protein targeting, SRP-dependent cotranslational protein targeting to membrane; LOCATED IN: endoplasmic reticulum, signal recognition particle, endop…
Catma_IRHS_17393	4.2	5.14	0.94	0.00103444	1	AT3G51430	protein_coding	Calcium-dependent phosphotriesterase superfamily protein	Although this enzyme is predicted to encode a strictosidine synthase (SS), it lacks a conserved catalytic glutamate residue found in active SS enzymes and it is not expected to have SS activity.	YELLOW-LEAF-SPECIFIC GENE 2 (YLS2); FUNCTIONS IN: strictosidine synthase activity; INVOLVED IN: response to ethylene stimulus, leaf senescence, alkaloid biosynthetic process, response to abscisic acid stimulus; LOCATED IN: endoplasmic reticulum; EXPRESSED IN: 23 plant structures; EXPRESSED DURING: 13 growth stages; CONTAINS InterPro DOMAIN/s: Strictosidine synthase, conserved region (InterPro:IPR…
Catma_IRHS_21841_r	4.87	5.77	0.9	0.00103531	1	AT4G33960	protein_coding	na	na	unknown protein; FUNCTIONS IN: molecular_function unknown; INVOLVED IN: biological_process unknown; LOCATED IN: endomembrane system; EXPRESSED IN: 20 plant structures; EXPRESSED DURING: 10 growth stages; BEST Arabidopsis thaliana protein match is: unknown protein (TAIR:AT2G15830.1); Has 32 Blast hits to 32 proteins in 4 species: Archae - 0; Bacteria - 0; Metazoa - 0; Fungi - 0; Plants - 32; Virus…
Catma_IRHS_35268	4.1	5	0.9	0.00103695	1	AT4G22305.1	NA	NA	NA	NA
Catma_IRHS_31551	4.39	3.31	-1.08	0.00104383	1	AT1G51590	protein_coding	alpha-mannosidase 1	Encodes an alpha-mannosidase I enzyme responsible for N-glycan maturation.	alpha-mannosidase 1 (MNS1); CONTAINS InterPro DOMAIN/s: Glycoside hydrolase, family 47 (InterPro:IPR001382); BEST Arabidopsis thaliana protein match is: alpha-mannosidase 2 (TAIR:AT3G21160.1); Has 2056 Blast hits to 1920 proteins in 193 species: Archae - 0; Bacteria - 7; Metazoa - 790; Fungi - 850; Plants - 172; Viruses - 0; Other Eukaryotes - 237 (source: NCBI BLink).
Catma_IRHS_11146_r	4.53	5.43	0.89	0.00104795	1	AT2G17630	protein_coding	Pyridoxal phosphate (PLP)-dependent transferases superfamily protein	na	Pyridoxal phosphate (PLP)-dependent transferases superfamily protein; FUNCTIONS IN: pyridoxal phosphate binding, transaminase activity, catalytic activity, O-phospho-L-serine:2-oxoglutarate aminotransferase activity; INVOLVED IN: response to cadmium ion; LOCATED IN: chloroplast; EXPRESSED IN: 23 plant structures; EXPRESSED DURING: 13 growth stages; CONTAINS InterPro DOMAIN/s: Pyridoxal phosphate-…
Catma_IRHS_46504	4.75	3.03	-1.73	0.00110091	1	At5NC038230	NA	NA	NA	NA
Catma_IRHS_10216_r	4.19	2.21	-1.99	0.0011362	1	AT2G39330	protein_coding	jacalin-related lectin 23	na	jacalin-related lectin 23 (JAL23); FUNCTIONS IN: molecular_function unknown; INVOLVED IN: biological_process unknown; LOCATED IN: vacuole; EXPRESSED IN: 24 plant structures; EXPRESSED DURING: 14 growth stages; CONTAINS InterPro DOMAIN/s: Mannose-binding lectin (InterPro:IPR001229); BEST Arabidopsis thaliana protein match is: jacalin-related lectin 22 (TAIR:AT2G39310.3); Has 1977 Blast hits to 736…
Catma_IRHS_27572_r	4.79	3.73	-1.06	0.00114291	1	AT5G53360	protein_coding	TRAF-like superfamily protein	na	TRAF-like superfamily protein; FUNCTIONS IN: ubiquitin-protein ligase activity, zinc ion binding; INVOLVED IN: multicellular organismal development, protein ubiquitination, ubiquitin-dependent protein catabolic process; LOCATED IN: endomembrane system, nucleus; EXPRESSED IN: 23 plant structures; EXPRESSED DURING: 14 growth stages; CONTAINS InterPro DOMAIN/s: TRAF-like (InterPro:IPR008974), Seven-…
Catma_IRHS_58295_r	2.18	3.05	0.87	0.0011454	1	Chr2_AT2TE25290_r	NA	NA	NA	NA
Catma_IRHS_20817_r	5.97	5.1	-0.87	0.00115543	1	AT4G21560	protein_coding	vacuolar protein sorting-associated protein 28 homolog 1	na	vacuolar protein sorting-associated protein 28 homolog 1 (VPS28-1); CONTAINS InterPro DOMAIN/s: Vacuolar protein sorting-associated, VPS28, N-terminal (InterPro:IPR017898), Vacuolar protein sorting-associated, VPS28, C-terminal (InterPro:IPR017899), Vacuolar protein sorting-associated, VPS28 (InterPro:IPR007143); BEST Arabidopsis thaliana protein match is: Vacuolar protein sorting-associated prot…
Catma_IRHS_02062_r	4.28	3.12	-1.17	0.00115974	1	AT1G28320	protein_coding	protease-related	Mutants in this gene are defective in the processing of pre-glyoxysomal malate dehydrogenase (pre-gMDH) to gMDH.	DEG15; CONTAINS InterPro DOMAIN/s: Serine/cysteine peptidase, trypsin-like (InterPro:IPR009003); BEST Arabidopsis thaliana protein match is: DegP protease 1 (TAIR:AT3G27925.1); Has 3917 Blast hits to 3716 proteins in 1340 species: Archae - 34; Bacteria - 3021; Metazoa - 72; Fungi - 16; Plants - 139; Viruses - 0; Other Eukaryotes - 635 (source: NCBI BLink).
Catma_IRHS_04620_r	3.97	4.87	0.9	0.00116032	1	AT1G76300	protein_coding	snRNP core protein SMD3	na	snRNP core protein SMD3 (SmD3); FUNCTIONS IN: molecular_function unknown; LOCATED IN: nuclear body, nucleolus, nucleus, small nucleolar ribonucleoprotein complex; EXPRESSED IN: 22 plant structures; EXPRESSED DURING: 13 growth stages; CONTAINS InterPro DOMAIN/s: Like-Sm ribonucleoprotein (LSM) domain (InterPro:IPR001163), Like-Sm ribonucleoprotein (LSM) domain, eukaryotic/archaea-type (InterPro:IP…
Catma_IRHS_60678	3.93	4.8	0.87	0.00116247	1	Chr3_AT3TE18060	NA	NA	NA	NA
Catma_IRHS_04455_r	4.53	3.66	-0.87	0.00116574	1	AT1G74090	protein_coding	desulfo-glucosinolate sulfotransferase 18	encodes a desulfoglucosinolate sulfotransferase, involved in the final step of glucosinolate core structure biosynthesis. Has a broad-substrate specificity with preference with methionine-derived desulfoglucosinolates.	desulfo-glucosinolate sulfotransferase 18 (SOT18); FUNCTIONS IN: in 8 functions; INVOLVED IN: glucosinolate biosynthetic process; LOCATED IN: cellular_component unknown; EXPRESSED IN: 22 plant structures; EXPRESSED DURING: 13 growth stages; CONTAINS InterPro DOMAIN/s: Sulfotransferase domain (InterPro:IPR000863); BEST Arabidopsis thaliana protein match is: sulfotransferase 17 (TAIR:AT1G18590.1); …
Catma_IRHS_55025	3.75	4.83	1.08	0.00117214	1	Chr1_AT1TE81880	NA	NA	NA	NA
Catma_IRHS_28320	6.19	5.13	-1.06	0.00117382	1	AT5G62750	protein_coding	na	na	unknown protein; Has 24942 Blast hits to 11726 proteins in 897 species: Archae - 48; Bacteria - 2086; Metazoa - 8361; Fungi - 2243; Plants - 1040; Viruses - 210; Other Eukaryotes - 10954 (source: NCBI BLink).
Catma_IRHS_13136	2.34	1.4	-0.94	0.00118103	1	AT3G02125	protein_coding	na	na	unknown protein; FUNCTIONS IN: molecular_function unknown; INVOLVED IN: biological_process unknown; LOCATED IN: chloroplast; EXPRESSED IN: pollen tube; BEST Arabidopsis thaliana protein match is: unknown protein (TAIR:AT5G39200.1); Has 2247 Blast hits to 1434 proteins in 202 species: Archae - 4; Bacteria - 111; Metazoa - 942; Fungi - 239; Plants - 140; Viruses - 37; Other Eukaryotes - 774 (source…
Catma_IRHS_22360_r	3.86	4.75	0.89	0.00119444	1	AT4G01915	protein_coding	na	na	unknown protein; Has 35333 Blast hits to 34131 proteins in 2444 species: Archae - 798; Bacteria - 22429; Metazoa - 974; Fungi - 991; Plants - 531; Viruses - 0; Other Eukaryotes - 9610 (source: NCBI BLink).
Catma_IRHS_22624	4.47	3.58	-0.89	0.00119511	1	AT4G23800	protein_coding	HMG (high mobility group) box protein	na	HMG (high mobility group) box protein; FUNCTIONS IN: sequence-specific DNA binding transcription factor activity; LOCATED IN: nucleus, chloroplast; EXPRESSED IN: 20 plant structures; EXPRESSED DURING: 11 growth stages; CONTAINS InterPro DOMAIN/s: High mobility group, superfamily (InterPro:IPR009071), High mobility group, HMG1/HMG2 (InterPro:IPR000910); BEST Arabidopsis thaliana protein match is: …
Catma_IRHS_27675_r	5.2	4.27	-0.93	0.00120328	1	AT5G54710	protein_coding	Ankyrin repeat family protein	na	Ankyrin repeat family protein; INVOLVED IN: biological_process unknown; LOCATED IN: endomembrane system; CONTAINS InterPro DOMAIN/s: Ankyrin repeat-containing domain (InterPro:IPR020683), Ankyrin repeat (InterPro:IPR002110); BEST Arabidopsis thaliana protein match is: Ankyrin repeat family protein (TAIR:AT1G34050.1); Has 20807 Blast hits to 11728 proteins in 551 species: Archae - 16; Bacteria - 1…
Catma_IRHS_28214_r	5.43	4.45	-0.98	0.00121035	1	AT5G61500	protein_coding	autophagy 3 (APG3)	na	ATG3; CONTAINS InterPro DOMAIN/s: Autophagy-related protein 3 (InterPro:IPR007135), Autophagy-related protein 3, C-terminal (InterPro:IPR019461), Autophagy-related protein 3, N-terminal (InterPro:IPR007134); Has 30201 Blast hits to 17322 proteins in 780 species: Archae - 12; Bacteria - 1396; Metazoa - 17338; Fungi - 3422; Plants - 5037; Viruses - 0; Other Eukaryotes - 2996 (source: NCBI BLink).
Catma_IRHS_15090_r	3.98	4.85	0.86	0.00121078	1	AT3G26230	protein_coding	cytochrome P450, family 71, subfamily B, polypeptide 24	putative cytochrome P450	cytochrome P450, family 71, subfamily B, polypeptide 24 (CYP71B24); FUNCTIONS IN: electron carrier activity, monooxygenase activity, iron ion binding, oxygen binding, heme binding; INVOLVED IN: oxidation reduction; EXPRESSED IN: 14 plant structures; EXPRESSED DURING: 9 growth stages; CONTAINS InterPro DOMAIN/s: Cytochrome P450 (InterPro:IPR001128), Cytochrome P450, E-class, group I (InterPro:IPR0…
Catma_IRHS_29203_r	2.64	1.79	-0.85	0.00122088	1	AT5G43170	protein_coding	zinc-finger protein 3	Encodes zinc finger protein. mRNA levels are elevated in response to high salinity and low temperature. The protein is localized to the nucleus and acts as a transcriptional repressor.	zinc-finger protein 3 (ZF3); CONTAINS InterPro DOMAIN/s: Zinc finger, C2H2-like (InterPro:IPR015880), Zinc finger, C2H2-type (InterPro:IPR007087); BEST Arabidopsis thaliana protein match is: salt tolerance zinc finger (TAIR:AT1G27730.1); Has 1807 Blast hits to 1807 proteins in 277 species: Archae - 0; Bacteria - 0; Metazoa - 736; Fungi - 347; Plants - 385; Viruses - 0; Other Eukaryotes - 339 (sou…
Catma_IRHS_28027_r	3.98	3.11	-0.87	0.0012251	1	AT5G59010	protein_coding	Protein kinase protein with tetratricopeptide repeat domain	na	Protein kinase protein with tetratricopeptide repeat domain; FUNCTIONS IN: binding, protein kinase activity, ATP binding; INVOLVED IN: protein amino acid phosphorylation, N-terminal protein myristoylation; LOCATED IN: plasma membrane; EXPRESSED IN: 20 plant structures; EXPRESSED DURING: 10 growth stages; CONTAINS InterPro DOMAIN/s: Tetratricopeptide-like helical (InterPro:IPR011990), Protein kina…
Catma_IRHS_10510_r	4.76	3.89	-0.88	0.00124153	1	AT2G43010	protein_coding	phytochrome interacting factor 4	Isolated as a semidominant mutation defective in red -light responses. Encodes a nuclear localized bHLH protein that interacts with active PhyB protein. Negatively regulates phyB mediated red light responses. Involved in shade avoidance response. Protein abundance is negatively regulated by PhyB.	phytochrome interacting factor 4 (PIF4); CONTAINS InterPro DOMAIN/s: Helix-loop-helix DNA-binding domain (InterPro:IPR001092), Helix-loop-helix DNA-binding (InterPro:IPR011598); BEST Arabidopsis thaliana protein match is: phytochrome interacting factor 3-like 6 (TAIR:AT3G59060.1); Has 4545 Blast hits to 4539 proteins in 356 species: Archae - 0; Bacteria - 0; Metazoa - 939; Fungi - 192; Plants - 3…
Catma_IRHS_06348_r	5.36	4.46	-0.9	0.00125744	1	AT1G27190	protein_coding	Leucine-rich repeat protein kinase family protein	na	Leucine-rich repeat protein kinase family protein; FUNCTIONS IN: protein serine/threonine kinase activity, kinase activity, ATP binding; INVOLVED IN: transmembrane receptor protein tyrosine kinase signaling pathway, protein amino acid phosphorylation; LOCATED IN: nucleus, plasma membrane; EXPRESSED IN: 24 plant structures; EXPRESSED DURING: 13 growth stages; CONTAINS InterPro DOMAIN/s: Protein ki…
Catma_IRHS_09240	3.6	2.68	-0.92	0.00127477	1	AT2G26690	protein_coding	Major facilitator superfamily protein	na	Major facilitator superfamily protein; FUNCTIONS IN: transporter activity; INVOLVED IN: response to jasmonic acid stimulus, response to wounding; LOCATED IN: membrane; EXPRESSED IN: 22 plant structures; EXPRESSED DURING: 13 growth stages; CONTAINS InterPro DOMAIN/s: PTR2 family proton/oligopeptide symporter, conserved site (InterPro:IPR018456), Oligopeptide transporter (InterPro:IPR000109), Major…
Catma_IRHS_31369_r	6.51	5.57	-0.94	0.00127499	1	ATCG00020	protein_coding	photosystem II reaction center protein A	Encodes chlorophyll binding protein D1, a part of the photosystem II reaction center core	photosystem II reaction center protein A (PSBA); FUNCTIONS IN: chlorophyll binding; INVOLVED IN: photosynthesis, light reaction; LOCATED IN: in 6 components; EXPRESSED IN: 24 plant structures; EXPRESSED DURING: 14 growth stages; CONTAINS InterPro DOMAIN/s: Photosystem II reaction centre protein PsbA/D1 (InterPro:IPR005867), Photosynthetic reaction centre, L/M (InterPro:IPR000484); BEST Arabidopsi…
Catma_IRHS_16080_r	4.78	3.85	-0.94	0.00127681	1	AT3G52200	protein_coding	Dihydrolipoamide acetyltransferase, long form protein	dihydrolipoamide S-acetyltransferase (LTA3) mRNA, nuclear	LTA3; FUNCTIONS IN: dihydrolipoyllysine-residue acetyltransferase activity, ATP binding; INVOLVED IN: pyruvate metabolic process, metabolic process, acetyl-CoA biosynthetic process from pyruvate; LOCATED IN: mitochondrion; EXPRESSED IN: 25 plant structures; EXPRESSED DURING: 14 growth stages; CONTAINS InterPro DOMAIN/s: 2-oxo acid dehydrogenase, lipoyl-binding site (InterPro:IPR003016), Dihydroli…
Catma_IRHS_19560_r	4.36	3.53	-0.84	0.00127712	1	AT4G01450	protein_coding	nodulin MtN21 /EamA-like transporter family protein	na	nodulin MtN21 /EamA-like transporter family protein; LOCATED IN: endomembrane system, membrane; EXPRESSED IN: 21 plant structures; EXPRESSED DURING: 11 growth stages; CONTAINS InterPro DOMAIN/s: Protein of unknown function DUF6, transmembrane (InterPro:IPR000620); BEST Arabidopsis thaliana protein match is: nodulin MtN21 /EamA-like transporter family protein (TAIR:AT4G01440.1); Has 2097 Blast hit…
Catma_IRHS_03034_r	7.29	6.42	-0.87	0.00129022	1	AT1G52400	protein_coding	beta glucosidase 18	encodes a member of glycosyl hydrolase family 1, located in inducible ER bodies which were formed after wounding, required in inducible ER body formation	beta glucosidase 18 (BGLU18); FUNCTIONS IN: abscisic acid glucose ester beta-glucosidase activity, hydrolase activity, hydrolyzing O-glycosyl compounds, identical protein binding; INVOLVED IN: in 6 processes; LOCATED IN: in 6 components; EXPRESSED IN: 24 plant structures; EXPRESSED DURING: 15 growth stages; CONTAINS InterPro DOMAIN/s: Glycoside hydrolase, family 1 (InterPro:IPR001360), Glycoside …
Catma_IRHS_06934_r	5.41	4.56	-0.85	0.00130952	1	AT1G25220	protein_coding	anthranilate synthase beta subunit 1	Catalyzes the first step of tryptophan biosynthesis: Chorismate L-Glutamine = Anthranilate Pyruvate L-Glutamate. Functions as a heterocomplex with anthranilate synthase alpha subunit (ASA1 or ASA2).	anthranilate synthase beta subunit 1 (ASB1); FUNCTIONS IN: anthranilate synthase activity; INVOLVED IN: in 6 processes; LOCATED IN: chloroplast; EXPRESSED IN: pericycle, cotyledon vascular system, primary root tip, root, lateral root primordium; CONTAINS InterPro DOMAIN/s: Glutamine amidotransferase class-I, C-terminal (InterPro:IPR000991), Glutamine amidotransferase superfamily (InterPro:IPR0117…
Catma_IRHS_06500_r	5.03	4.2	-0.83	0.00131795	1	AT1G68370	protein_coding	Chaperone DnaJ-domain superfamily protein	DnaJ-like protein with homology to coiled coils found in cytoskeleton-interacting proteins.	ALTERED RESPONSE TO GRAVITY 1 (ARG1); CONTAINS InterPro DOMAIN/s: Molecular chaperone, heat shock protein, Hsp40, DnaJ (InterPro:IPR015609), Heat shock protein DnaJ, N-terminal (InterPro:IPR001623), Heat shock protein DnaJ (InterPro:IPR003095), Heat shock protein DnaJ, conserved site (InterPro:IPR018253); BEST Arabidopsis thaliana protein match is: ARG1-like 1 (TAIR:AT1G24120.1); Has 24672 Blast …
Catma_IRHS_08881_r	4.61	5.66	1.05	0.00132467	1	AT2G21580	protein_coding	Ribosomal protein S25 family protein	na	Ribosomal protein S25 family protein; FUNCTIONS IN: structural constituent of ribosome; INVOLVED IN: translation; LOCATED IN: cytosolic small ribosomal subunit, cytosolic ribosome, ribosome, plasma membrane; EXPRESSED IN: 23 plant structures; EXPRESSED DURING: 13 growth stages; CONTAINS InterPro DOMAIN/s: Ribosomal protein S25 (InterPro:IPR004977); BEST Arabidopsis thaliana protein match is: Ribo…
Catma_IRHS_04456_r	4.16	2.96	-1.21	0.00133113	1	AT1G74100	protein_coding	sulfotransferase 16	encodes a desulfoglucosinolate sulfotransferase, involved in the final step of glucosinolate core structure biosynthesis. Has a broad-substrate specificity with different desulfoglucosinolates, the best substrate is indole-3-methyl-dsGS, followed by benzyl-dsGS. Expression was induced by wounding, jasmonate and ethylene stimulates.	sulfotransferase 16 (SOT16); FUNCTIONS IN: sulfotransferase activity, desulfoglucosinolate sulfotransferase activity; INVOLVED IN: glucosinolate biosynthetic process, response to jasmonic acid stimulus involved in jasmonic acid and ethylene-dependent systemic resistance; LOCATED IN: cellular_component unknown; EXPRESSED IN: 22 plant structures; EXPRESSED DURING: 13 growth stages; CONTAINS InterPr…
Catma_IRHS_28865_r	2.77	1.92	-0.85	0.0013336	1	AT5G11410	protein_coding	Protein kinase superfamily protein	na	Protein kinase superfamily protein; FUNCTIONS IN: protein kinase activity, kinase activity, ATP binding; INVOLVED IN: protein amino acid phosphorylation; EXPRESSED IN: 12 plant structures; EXPRESSED DURING: 8 growth stages; CONTAINS InterPro DOMAIN/s: Protein kinase, catalytic domain (InterPro:IPR000719), Serine/threonine-protein kinase-like domain (InterPro:IPR017442), Protein kinase-like domain…
Catma_IRHS_60995	3.57	4.48	0.91	0.00133746	1	Chr3_AT3TE33110	NA	NA	NA	NA
Catma_IRHS_00844_r	5.57	4.62	-0.95	0.00134989	1	AT1G11260	protein_coding	sugar transporter 1	Encodes a H+/hexose cotransporter.	sugar transporter 1 (STP1); FUNCTIONS IN: carbohydrate transmembrane transporter activity, sugar:hydrogen symporter activity; INVOLVED IN: transport, transmembrane transport; LOCATED IN: nucleus, plasma membrane, vacuole, membrane; EXPRESSED IN: 25 plant structures; EXPRESSED DURING: 13 growth stages; CONTAINS InterPro DOMAIN/s: Sugar transporter, conserved site (InterPro:IPR005829), Major facili…
Catma_IRHS_34164	6.27	5.34	-0.93	0.00136725	1	AT5G19221	other_rna	other RNA	Potential natural antisense gene, locus overlaps with AT5G19220	na
Catma_IRHS_29629_r	3.51	2.35	-1.16	0.00136927	1	AT5G19230	protein_coding	Glycoprotein membrane precursor GPI-anchored	na	Glycoprotein membrane precursor GPI-anchored; FUNCTIONS IN: molecular_function unknown; INVOLVED IN: biological_process unknown; LOCATED IN: anchored to plasma membrane, plasma membrane, anchored to membrane; EXPRESSED IN: callus; BEST Arabidopsis thaliana protein match is: Glycoprotein membrane precursor GPI-anchored (TAIR:AT5G19240.1); Has 1807 Blast hits to 1807 proteins in 277 species: Archae…
Catma_IRHS_10146_r	4.49	3.64	-0.85	0.0013732	1	AT2G38480	protein_coding	Uncharacterised protein family (UPF0497)	na	Uncharacterised protein family (UPF0497); FUNCTIONS IN: molecular_function unknown; INVOLVED IN: biological_process unknown; LOCATED IN: plasma membrane, membrane; EXPRESSED IN: 24 plant structures; EXPRESSED DURING: 13 growth stages; CONTAINS InterPro DOMAIN/s: Uncharacterised protein family UPF0497, trans-membrane plant (InterPro:IPR006702); BEST Arabidopsis thaliana protein match is: Uncharact…
Catma_IRHS_05775_r	3.07	2.24	-0.83	0.00137598	1	AT1G79270	protein_coding	evolutionarily conserved C-terminal region 8	na	evolutionarily conserved C-terminal region 8 (ECT8); CONTAINS InterPro DOMAIN/s: YTH domain (InterPro:IPR007275); BEST Arabidopsis thaliana protein match is: evolutionarily conserved C-terminal region 6 (TAIR:AT3G17330.1); Has 30201 Blast hits to 17322 proteins in 780 species: Archae - 12; Bacteria - 1396; Metazoa - 17338; Fungi - 3422; Plants - 5037; Viruses - 0; Other Eukaryotes - 2996 (source:…
Catma_IRHS_15156_r	2.15	1.28	-0.87	0.00137789	1	AT3G27170	protein_coding	chloride channel B	member of Anion channel protein family	chloride channel B (CLC-B); FUNCTIONS IN: nitrate:hydrogen symporter activity, anion channel activity, voltage-gated chloride channel activity; INVOLVED IN: chloride transport, transmembrane transport; LOCATED IN: plant-type vacuole membrane, intracellular; EXPRESSED IN: 13 plant structures; EXPRESSED DURING: 8 growth stages; CONTAINS InterPro DOMAIN/s: Chloride channel, core (InterPro:IPR014743)…
Catma_IRHS_20761_r	4.15	2.97	-1.18	0.00141205	1	AT4G20780	protein_coding	calmodulin like 42	Calcium sensor involved in trichome branching.	calmodulin like 42 (CML42); FUNCTIONS IN: calcium ion binding; INVOLVED IN: trichome branching; LOCATED IN: cellular_component unknown; EXPRESSED IN: 23 plant structures; EXPRESSED DURING: 13 growth stages; CONTAINS InterPro DOMAIN/s: EF-Hand 1, calcium-binding site (InterPro:IPR018247), EF-HAND 2 (InterPro:IPR018249), EF-hand-like domain (InterPro:IPR011992), Calcium-binding EF-hand (InterPro:IP…
Catma_IRHS_16822_r	5.39	4.35	-1.05	0.00141261	1	AT3G61890	protein_coding	homeobox 12	Encodes a homeodomain leucine zipper class I (HD-Zip I) protein. Loss of function mutant has abnormally shaped leaves and stems.	homeobox 12 (HB-12); CONTAINS InterPro DOMAIN/s: Homeobox, conserved site (InterPro:IPR017970), Homeobox (InterPro:IPR001356), Homeodomain-like (InterPro:IPR009057), Helix-turn-helix motif, lambda-like repressor (InterPro:IPR000047), Leucine zipper, homeobox-associated (InterPro:IPR003106), Homeodomain-related (InterPro:IPR012287); BEST Arabidopsis thaliana protein match is: homeobox 7 (TAIR:AT2G…
Catma_IRHS_25689_r	4.29	2.97	-1.32	0.00141552	1	AT5G19630	protein_coding	alpha/beta-Hydrolases superfamily protein	na	alpha/beta-Hydrolases superfamily protein; Has 1062 Blast hits to 1062 proteins in 417 species: Archae - 16; Bacteria - 763; Metazoa - 1; Fungi - 28; Plants - 66; Viruses - 0; Other Eukaryotes - 188 (source: NCBI BLink).
Catma_IRHS_00026_r	5.89	5	-0.89	0.00142286	1	AT1G01300	protein_coding	Eukaryotic aspartyl protease family protein	na	Eukaryotic aspartyl protease family protein; FUNCTIONS IN: aspartic-type endopeptidase activity; INVOLVED IN: proteolysis, response to karrikin; LOCATED IN: membrane, plant-type cell wall; EXPRESSED IN: 22 plant structures; EXPRESSED DURING: 13 growth stages; CONTAINS InterPro DOMAIN/s: Peptidase aspartic (InterPro:IPR021109), Peptidase aspartic, catalytic (InterPro:IPR009007), Peptidase A1 (Inte…
Catma_IRHS_68591_r	3.2	2.38	-0.82	0.00143158	1	Chr4_AT4TE35205_r	NA	NA	NA	NA
Catma_IRHS_24795_r	3.62	2.81	-0.81	0.00143765	1	AT5G07460	protein_coding	peptidemethionine sulfoxide reductase 2	ubiquitous enzyme that repairs oxidatively damaged proteins. Methionine sulfoxide reductase activity. Mutant lacking reductase activity showed increased protein oxidation, nitration and glycation of specific amino acid residues during darkness.	peptidemethionine sulfoxide reductase 2 (PMSR2); CONTAINS InterPro DOMAIN/s: Peptide methionine sulphoxide reductase MsrA (InterPro:IPR002569); BEST Arabidopsis thaliana protein match is: peptidemethionine sulfoxide reductase 3 (TAIR:AT5G07470.1); Has 1807 Blast hits to 1807 proteins in 277 species: Archae - 0; Bacteria - 0; Metazoa - 736; Fungi - 347; Plants - 385; Viruses - 0; Other Eukaryotes …
Catma_IRHS_25039_r	5.91	5.06	-0.85	0.00144861	1	AT5G10950	protein_coding	Tudor/PWWP/MBT superfamily protein	na	Tudor/PWWP/MBT superfamily protein; FUNCTIONS IN: molecular_function unknown; INVOLVED IN: biological_process unknown; LOCATED IN: cytosol; EXPRESSED IN: 25 plant structures; EXPRESSED DURING: 15 growth stages; BEST Arabidopsis thaliana protein match is: Tudor/PWWP/MBT superfamily protein (TAIR:AT1G80810.1); Has 1807 Blast hits to 1807 proteins in 277 species: Archae - 0; Bacteria - 0; Metazoa - …
Catma_IRHS_09057_r	3.01	2.19	-0.82	0.00145066	1	AT2G24220	protein_coding	purine permease 5	Member of a family of proteins related to PUP1, a purine transporter. May be involved in the transport of purine and purine derivatives such as cytokinins, across the plasma membrane.	purine permease 5 (PUP5); CONTAINS InterPro DOMAIN/s: Protein of unknown function DUF6, transmembrane (InterPro:IPR000620), Protein of unknown function DUF250 (InterPro:IPR004853); BEST Arabidopsis thaliana protein match is: purine permease 1 (TAIR:AT1G28230.1); Has 506 Blast hits to 495 proteins in 68 species: Archae - 4; Bacteria - 41; Metazoa - 16; Fungi - 40; Plants - 347; Viruses - 0; Other …
Catma_IRHS_17398_r	5.03	4.19	-0.85	0.00145192	1	AT3G52030	protein_coding	F-box family protein with WD40/YVTN repeat doamin	na	F-box family protein with WD40/YVTN repeat doamin; CONTAINS InterPro DOMAIN/s: F-box domain, cyclin-like (InterPro:IPR001810), WD40 repeat-like-containing domain (InterPro:IPR011046), F-box domain, Skp2-like (InterPro:IPR022364), WD40/YVTN repeat-like-containing domain (InterPro:IPR015943), WD40 repeat (InterPro:IPR001680), WD40 repeat, subgroup (InterPro:IPR019781); Has 641 Blast hits to 623 pro…
Catma_IRHS_05755	2.59	3.4	0.81	0.00146505	1	AT1G77510	protein_coding	PDI-like 1-2	Encodes a protein disulfide isomerase-like (PDIL) protein, a member of a multigene family within the thioredoxin (TRX) superfamily. Transcript levels for this gene are up-regulated in response to three different chemical inducers of ER stress (dithiothreitol, beta-mercaptoethanol, and tunicamycin). AtIRE1-2 does not appear to be required for this response, but the atbzip60 mutant has a diminished…	PDI-like 1-2 (PDIL1-2); FUNCTIONS IN: protein disulfide isomerase activity; INVOLVED IN: response to cadmium ion, response to salt stress, response to endoplasmic reticulum stress; LOCATED IN: endoplasmic reticulum, plasma membrane, chloroplast; EXPRESSED IN: 28 plant structures; EXPRESSED DURING: 15 growth stages; CONTAINS InterPro DOMAIN/s: Thioredoxin fold (InterPro:IPR012335), Disulphide isom…
Catma_IRHS_24862_r	4.25	5.16	0.9	0.00146878	1	AT5G08260	protein_coding	serine carboxypeptidase-like 35	na	serine carboxypeptidase-like 35 (scpl35); FUNCTIONS IN: serine-type carboxypeptidase activity; INVOLVED IN: proteolysis; LOCATED IN: endomembrane system; EXPRESSED IN: 22 plant structures; EXPRESSED DURING: 13 growth stages; CONTAINS InterPro DOMAIN/s: Peptidase S10, serine carboxypeptidase (InterPro:IPR001563), Peptidase S10, serine carboxypeptidase, active site (InterPro:IPR018202); BEST Arabid…
Catma_IRHS_34870	2.55	3.36	0.81	0.00148135	1	AT1G58983.1	NA	NA	NA	NA
Catma_IRHS_00578_r	5.45	4.63	-0.82	0.00150528	1	AT1G08125	protein_coding	S-adenosyl-L-methionine-dependent methyltransferases superfamily protein	na	S-adenosyl-L-methionine-dependent methyltransferases superfamily protein; CONTAINS InterPro DOMAIN/s: Methyltransferase-16, putative (InterPro:IPR019410); BEST Arabidopsis thaliana protein match is: S-adenosyl-L-methionine-dependent methyltransferases superfamily protein (TAIR:AT1G73320.1); Has 35333 Blast hits to 34131 proteins in 2444 species: Archae - 798; Bacteria - 22429; Metazoa - 974; Fung…
Catma_IRHS_35093_r	5.41	4.5	-0.91	0.00151626	1	AT3G21481.1_r	NA	NA	NA	NA
Catma_IRHS_16640_r	4.69	3.89	-0.8	0.00152392	1	AT3G59500	protein_coding	Integral membrane HRF1 family protein	na	Integral membrane HRF1 family protein; LOCATED IN: integral to membrane, endoplasmic reticulum; EXPRESSED IN: guard cell, callus; CONTAINS InterPro DOMAIN/s: Hrf1 (InterPro:IPR005578); BEST Arabidopsis thaliana protein match is: Integral membrane HRF1 family protein (TAIR:AT1G30890.2); Has 472 Blast hits to 472 proteins in 183 species: Archae - 0; Bacteria - 0; Metazoa - 204; Fungi - 142; Plants …
Catma_IRHS_25868	4.18	2.86	-1.32	0.00153489	1	AT5G23010	protein_coding	methylthioalkylmalate synthase 1	Encodes a methylthioalkylmalate synthase, catalyzes the condensation reactions of the first two rounds of methionine chain elongation in the biosynthesis of methionine-derived glucosinolates.	methylthioalkylmalate synthase 1 (MAM1); FUNCTIONS IN: 2-(2'-methylthio)ethylmalate synthase activity; INVOLVED IN: glucosinolate biosynthetic process; LOCATED IN: chloroplast; EXPRESSED IN: 17 plant structures; EXPRESSED DURING: 9 growth stages; CONTAINS InterPro DOMAIN/s: Aldolase-type TIM barrel (InterPro:IPR013785), Alpha-isopropylmalate/homocitrate synthase, conserved site (InterPro:IPR00203…
Catma_IRHS_12254	3.36	4.16	0.8	0.00153899	1	AT2G40880	protein_coding	cystatin A	Encodes a protein with cysteine proteinase inhibitor activity. Overexpression increases tolerance to abiotic stressors (i.e.salt,osmitic, cold stress).	cystatin A (CYSA); FUNCTIONS IN: cysteine-type endopeptidase inhibitor activity; INVOLVED IN: response to abiotic stimulus; LOCATED IN: endomembrane system; EXPRESSED IN: 24 plant structures; EXPRESSED DURING: 13 growth stages; CONTAINS InterPro DOMAIN/s: Proteinase inhibitor I25, cystatin, conserved site (InterPro:IPR018073), Proteinase inhibitor I25, cystatin (InterPro:IPR000010), Proteinase in…
Catma_IRHS_15978_r	4.05	3.12	-0.93	0.00154228	1	AT3G50970	protein_coding	dehydrin family protein	Belongs to the dehydrin protein family, which contains highly conserved stretches of 7-17 residues that are repetitively scattered in their sequences, the K-, S-, Y- and lysine rich segments. LTI29 and LTI30 double overexpressors confer freeze tolerance. Located in membranes. mRNA upregulated by water deprivation and abscisic acid.	LOW TEMPERATURE-INDUCED 30 (LTI30); CONTAINS InterPro DOMAIN/s: Dehydrin (InterPro:IPR000167); BEST Arabidopsis thaliana protein match is: dehydrin xero 1 (TAIR:AT3G50980.1); Has 2604 Blast hits to 1055 proteins in 149 species: Archae - 0; Bacteria - 4; Metazoa - 72; Fungi - 7; Plants - 2511; Viruses - 0; Other Eukaryotes - 10 (source: NCBI BLink).
Catma_IRHS_31420	3.8	4.6	0.8	0.00155122	1	ATCG00750	protein_coding	ribosomal protein S11	30S chloroplast ribosomal protein S11	ribosomal protein S11 (RPS11); FUNCTIONS IN: structural constituent of ribosome; INVOLVED IN: translation; LOCATED IN: plastid small ribosomal subunit, chloroplast; EXPRESSED IN: 23 plant structures; EXPRESSED DURING: 13 growth stages; CONTAINS InterPro DOMAIN/s: Ribosomal protein S11, bacterial-type (InterPro:IPR019981), Ribosomal protein S11 (InterPro:IPR001971), Ribosomal S11, conserved site (…
Catma_IRHS_32457_r	3.75	4.56	0.81	0.00155528	1	AT1G53230	protein_coding	TEOSINTE BRANCHED 1, cycloidea and PCF transcription factor 3	Encodes a member of a recently identified plant transcription factor family that includes Teosinte branched 1, Cycloidea 1, and proliferating cell nuclear antigen (PCNA) factors, PCF1 and 2. Regulated by miR319. Involved in heterchronic regulation of leaf differentiation.	TEOSINTE BRANCHED 1, cycloidea and PCF transcription factor 3 (TCP3); CONTAINS InterPro DOMAIN/s: Transcription factor, TCP (InterPro:IPR005333), Transcription factor TCP subgroup (InterPro:IPR017887); BEST Arabidopsis thaliana protein match is: TCP family transcription factor 4 (TAIR:AT3G15030.3); Has 1510 Blast hits to 1508 proteins in 333 species: Archae - 0; Bacteria - 12; Metazoa - 43; Fungi…
Catma_IRHS_02784_r	4.7	3.72	-0.98	0.0015892	1	AT1G48790	protein_coding	associated molecule with the SH3 domain of STAM 1	na	associated molecule with the SH3 domain of STAM 1 (AMSH1); CONTAINS InterPro DOMAIN/s: Mov34/MPN/PAD-1 (InterPro:IPR000555); BEST Arabidopsis thaliana protein match is: associated molecule with the SH3 domain of STAM 3 (TAIR:AT4G16144.1); Has 1172 Blast hits to 1019 proteins in 227 species: Archae - 0; Bacteria - 0; Metazoa - 476; Fungi - 293; Plants - 278; Viruses - 0; Other Eukaryotes - 125 (so…
Catma_IRHS_49859	2.57	3.61	1.04	0.00161398	1	Chr1_AT1TE03190	NA	NA	NA	NA
Catma_IRHS_22113_r	5.59	4.78	-0.81	0.00161963	1	AT4G37450	protein_coding	arabinogalactan protein 18	AGP18 is a lysine-rich arabinogalactan-protein (AGP) and part of a multi-gene family of glycoproteins with approx. 50 members. It falls into one subclass with AGP17 and AGP19, other lysine-rich AGPs. It is expressed in young leaves, shoots, roots and flowers.	arabinogalactan protein 18 (AGP18); BEST Arabidopsis thaliana protein match is: arabinogalactan protein 17 (TAIR:AT2G23130.1); Has 30201 Blast hits to 17322 proteins in 780 species: Archae - 12; Bacteria - 1396; Metazoa - 17338; Fungi - 3422; Plants - 5037; Viruses - 0; Other Eukaryotes - 2996 (source: NCBI BLink).
Catma_IRHS_14616_r	6.96	6.14	-0.82	0.00162224	1	AT3G19900	protein_coding	na	na	unknown protein; FUNCTIONS IN: molecular_function unknown; INVOLVED IN: biological_process unknown; LOCATED IN: chloroplast; EXPRESSED IN: 23 plant structures; EXPRESSED DURING: 13 growth stages; CONTAINS InterPro DOMAIN/s: Protein of unknown function DUF3067 (InterPro:IPR021420); Has 276 Blast hits to 276 proteins in 83 species: Archae - 0; Bacteria - 112; Metazoa - 0; Fungi - 2; Plants - 59; Vi…
Catma_IRHS_08793	2.88	2.06	-0.82	0.00162467	1	AT2G20610	protein_coding	Tyrosine transaminase family protein	Confers auxin overproduction. Mutants have an over-proliferation of lateral roots. Encodes a C-S lyase involved in converting S-alkylthiohydroximate to thiohydroximate in glucosinolate biosynthesis.	SUPERROOT 1 (SUR1); FUNCTIONS IN: S-alkylthiohydroximate lyase activity, carbon-sulfur lyase activity, transaminase activity; INVOLVED IN: regulation of cell growth by extracellular stimulus, glucosinolate biosynthetic process, adventitious root development, indoleacetic acid biosynthetic process; LOCATED IN: membrane; EXPRESSED IN: 23 plant structures; EXPRESSED DURING: 13 growth stages; CONTAIN…
Catma_IRHS_20576_r	5.9	5.1	-0.8	0.00162639	1	AT4G18205	protein_coding	Nucleotide-sugar transporter family protein	na	Nucleotide-sugar transporter family protein; CONTAINS InterPro DOMAIN/s: Protein of unknown function DUF250 (InterPro:IPR004853); BEST Arabidopsis thaliana protein match is: purine permease 7 (TAIR:AT4G18197.1); Has 35333 Blast hits to 34131 proteins in 2444 species: Archae - 798; Bacteria - 22429; Metazoa - 974; Fungi - 991; Plants - 531; Viruses - 0; Other Eukaryotes - 9610 (source: NCBI BLink).
Catma_IRHS_41283	1.88	1	-0.88	0.00163191	1	At3NC020040	NA	NA	NA	NA
Catma_IRHS_20518_r	6.1	5.18	-0.92	0.00163228	1	AT4G17560	protein_coding	Ribosomal protein L19 family protein	na	Ribosomal protein L19 family protein; FUNCTIONS IN: structural constituent of ribosome; INVOLVED IN: translation, ribosome biogenesis; LOCATED IN: ribosome, chloroplast stroma, chloroplast, membrane, chloroplast envelope; EXPRESSED IN: 22 plant structures; EXPRESSED DURING: 13 growth stages; CONTAINS InterPro DOMAIN/s: Ribosomal protein L19 (InterPro:IPR001857); BEST Arabidopsis thaliana protein …
Catma_IRHS_34720	3.46	4.38	0.91	0.00163451	1	AT1G18010.1	NA	NA	NA	NA
Catma_IRHS_19598_r	4.34	5.13	0.79	0.00163561	1	AT4G01995	protein_coding	na	na	unknown protein; BEST Arabidopsis thaliana protein match is: unknown protein (TAIR:AT1G64680.1); Has 30201 Blast hits to 17322 proteins in 780 species: Archae - 12; Bacteria - 1396; Metazoa - 17338; Fungi - 3422; Plants - 5037; Viruses - 0; Other Eukaryotes - 2996 (source: NCBI BLink).
Catma_IRHS_04472_r	5.93	6.72	0.79	0.00164522	1	AT1G74260	protein_coding	purine biosynthesis 4	Encodes formylglycinamidine ribonucleotide synthase an enzyme involved in de novo purine biosynthesis. PUR4 is localizes to the chloroplast and mitochondria. Loss of PUR4 function affects male but not female gametophyte development.	purine biosynthesis 4 (PUR4); FUNCTIONS IN: phosphoribosylformylglycinamidine synthase activity, catalytic activity, ATP binding; INVOLVED IN: microgametogenesis, pollen development; LOCATED IN: mitochondrion, chloroplast stroma, chloroplast; EXPRESSED IN: 23 plant structures; EXPRESSED DURING: 13 growth stages; CONTAINS InterPro DOMAIN/s: PurM, N-terminal-like (InterPro:IPR016188), Phosphoribosy…
Catma_IRHS_08476	5.6	4.75	-0.85	0.00164603	1	AT2G15880	protein_coding	Leucine-rich repeat (LRR) family protein	na	Leucine-rich repeat (LRR) family protein; FUNCTIONS IN: structural constituent of cell wall; LOCATED IN: endomembrane system; EXPRESSED IN: 15 plant structures; EXPRESSED DURING: 8 growth stages; CONTAINS InterPro DOMAIN/s: Leucine-rich repeat (InterPro:IPR001611); BEST Arabidopsis thaliana protein match is: Leucine-rich repeat (LRR) family protein (TAIR:AT4G33970.1); Has 436796 Blast hits to 106…
Catma_IRHS_29728_r	3.55	2.74	-0.81	0.00166568	1	AT5G43620	protein_coding	Pre-mRNA cleavage complex II	na	Pre-mRNA cleavage complex II; FUNCTIONS IN: zinc ion binding; INVOLVED IN: biological_process unknown; LOCATED IN: intracellular; CONTAINS InterPro DOMAIN/s: Zinc finger, C2H2-type (InterPro:IPR007087); BEST Arabidopsis thaliana protein match is: Pre-mRNA cleavage complex II (TAIR:AT1G66500.1); Has 1807 Blast hits to 1807 proteins in 277 species: Archae - 0; Bacteria - 0; Metazoa - 736; Fungi - 3…
Catma_IRHS_01906_r	3.06	2.28	-0.78	0.00166658	1	AT1G25560	protein_coding	AP2/B3 transcription factor family protein	Encodes a member of the RAV transcription factor family that contains AP2 and B3 binding domains. Involved in the regulation of flowering under long days. Loss of function results in early flowering. Overexpression causes late flowering and repression of expression of FT. Novel transcriptional regulator involved in ethylene signaling. Promoter bound by EIN3. EDF1 in turn, binds to promoter elemen…	TEMPRANILLO 1 (TEM1); FUNCTIONS IN: DNA binding, sequence-specific DNA binding transcription factor activity; INVOLVED IN: photoperiodism, flowering, ethylene mediated signaling pathway; LOCATED IN: chloroplast; EXPRESSED IN: 22 plant structures; EXPRESSED DURING: 13 growth stages; CONTAINS InterPro DOMAIN/s: DNA-binding, integrase-type (InterPro:IPR016177), Transcriptional factor B3 (InterPro:IP…
Catma_IRHS_13955_r	5.71	4.66	-1.05	0.00166978	1	AT3G12350	protein_coding	F-box family protein	na	F-box family protein; CONTAINS InterPro DOMAIN/s: F-box domain, cyclin-like (InterPro:IPR001810), F-box domain, Skp2-like (InterPro:IPR022364); Has 51 Blast hits to 51 proteins in 14 species: Archae - 0; Bacteria - 0; Metazoa - 1; Fungi - 3; Plants - 45; Viruses - 0; Other Eukaryotes - 2 (source: NCBI BLink).
Catma_IRHS_06015_r	4.48	5.33	0.85	0.00168772	1	AT1G41880	protein_coding	Ribosomal protein L35Ae family protein	na	Ribosomal protein L35Ae family protein; FUNCTIONS IN: structural constituent of ribosome; INVOLVED IN: translation, ribosome biogenesis; LOCATED IN: ribosome, cytosolic large ribosomal subunit, membrane; EXPRESSED IN: leaf; CONTAINS InterPro DOMAIN/s: Ribosomal protein L35Ae (InterPro:IPR001780), Ribosomal protein L35Ae, conserved site (InterPro:IPR018266); BEST Arabidopsis thaliana protein match…
Catma_IRHS_06327_r	6.23	5.02	-1.21	0.0017033	1	AT1G20450	protein_coding	Dehydrin family protein	Encodes a gene induced by low temperature and dehydration. Inhibits e.coli growth while overexpressed. Belongs to the dehydrin protein family, which contains highly conserved stretches of 7-17 residues that are repetitively scattered in their sequences, the K-, S-, Y- and lysine rich segments. LTI29 and LTI30 double overexpressors confer cold tolerance. Localized to membranes and cytoplasm.	EARLY RESPONSIVE TO DEHYDRATION 10 (ERD10); CONTAINS InterPro DOMAIN/s: Dehydrin (InterPro:IPR000167); BEST Arabidopsis thaliana protein match is: cold-regulated 47 (TAIR:AT1G20440.1); Has 8140 Blast hits to 5021 proteins in 461 species: Archae - 16; Bacteria - 327; Metazoa - 2363; Fungi - 375; Plants - 2004; Viruses - 65; Other Eukaryotes - 2990 (source: NCBI BLink).
Catma_IRHS_28084	3.73	4.51	0.78	0.00172319	1	AT5G59850	protein_coding	Ribosomal protein S8 family protein	na	Ribosomal protein S8 family protein; FUNCTIONS IN: structural constituent of ribosome; INVOLVED IN: translation; LOCATED IN: cytosolic small ribosomal subunit, cell wall, membrane; EXPRESSED IN: 22 plant structures; EXPRESSED DURING: 13 growth stages; CONTAINS InterPro DOMAIN/s: Ribosomal protein S8 (InterPro:IPR000630); BEST Arabidopsis thaliana protein match is: ribosomal protein S15A (TAIR:AT1…
Catma_IRHS_05724_r	5.09	4.31	-0.78	0.0017395	1	AT1G75030	protein_coding	thaumatin-like protein 3	encodes a PR5-like protein	thaumatin-like protein 3 (TLP-3); FUNCTIONS IN: molecular_function unknown; INVOLVED IN: response to other organism; LOCATED IN: endomembrane system; EXPRESSED IN: 21 plant structures; EXPRESSED DURING: 13 growth stages; CONTAINS InterPro DOMAIN/s: Thaumatin, conserved site (InterPro:IPR017949), Thaumatin, pathogenesis-related (InterPro:IPR001938); BEST Arabidopsis thaliana protein match is: Path…
Catma_IRHS_68440	3.3	4.07	0.77	0.00175262	1	Chr4_AT4TE32420	NA	NA	NA	NA
Catma_IRHS_11162_r	5.53	6.37	0.84	0.00176475	1	AT2G18660	protein_coding	plant natriuretic peptide A	Encodes PNP-A (Plant Natriuretic Peptide A). PNPs are a class of systemically mobile molecules distantly related to expansins; their biological role has remained elusive. PNP-A contains a signal peptide domain and is secreted into the extracellular space. Co-expression analyses using microarray data suggest that PNP-A may function as a component of plant defence response and SAR in particular, an…	plant natriuretic peptide A (PNP-A); LOCATED IN: extracellular region, cell wall; EXPRESSED IN: 19 plant structures; EXPRESSED DURING: 13 growth stages; CONTAINS InterPro DOMAIN/s: Barwin-related endoglucanase (InterPro:IPR009009), Pollen allergen, N-terminal (InterPro:IPR014734), Rare lipoprotein A (InterPro:IPR005132), Expansin 45, endoglucanase-like (InterPro:IPR007112); BEST Arabidopsis thali…
Catma_IRHS_32535	3.82	3.04	-0.78	0.00176827	1	ATREP2_17393	NA	NA	NA	NA
Catma_IRHS_54487	3.29	1.99	-1.31	0.00178218	1	Chr1_AT1TE72360	NA	NA	NA	NA
Catma_IRHS_14831_r	4.92	2.68	-2.24	0.0017828	1	AT3G22740	protein_coding	homocysteine S-methyltransferase 3	homocysteine S-methyltransferase (HMT3)	homocysteine S-methyltransferase 3 (HMT3); FUNCTIONS IN: homocysteine S-methyltransferase activity; INVOLVED IN: biological_process unknown; LOCATED IN: plasma membrane; EXPRESSED IN: 16 plant structures; EXPRESSED DURING: 7 growth stages; CONTAINS InterPro DOMAIN/s: Homocysteine S-methyltransferase (InterPro:IPR003726); BEST Arabidopsis thaliana protein match is: homocysteine methyltransferase 2…
Catma_IRHS_07889_r	5.08	4.32	-0.76	0.00180031	1	AT2G01140	protein_coding	Aldolase superfamily protein	na	Aldolase superfamily protein; FUNCTIONS IN: fructose-bisphosphate aldolase activity; INVOLVED IN: response to oxidative stress, response to cadmium ion, pentose-phosphate shunt; LOCATED IN: mitochondrion, chloroplast, plastoglobule; EXPRESSED IN: 25 plant structures; EXPRESSED DURING: 15 growth stages; CONTAINS InterPro DOMAIN/s: Aldolase-type TIM barrel (InterPro:IPR013785), Fructose-bisphosphat…
Catma_IRHS_10906_r	3.53	4.34	0.81	0.00180513	1	AT2G48110	protein_coding	reduced epidermal fluorescence 4	Encodes a novel protein of unknown function with homologs in non-seed plants. Sequence analysis predicts membrane spanning domains and a putative protein-protein interaction domain. Semi-dominant mutations display defects in phenylpropanoid accumulation suggesting a role in phenylpropanoid metabolism.	REDUCED EPIDERMAL FLUORESCENCE 4 (REF4); BEST Arabidopsis thaliana protein match is: REF4-related 1 (TAIR:AT3G23590.1); Has 140 Blast hits to 138 proteins in 18 species: Archae - 0; Bacteria - 0; Metazoa - 0; Fungi - 0; Plants - 140; Viruses - 0; Other Eukaryotes - 0 (source: NCBI BLink).
Catma_IRHS_03064_r	4.48	3.16	-1.32	0.00180586	1	AT1G52890	protein_coding	NAC domain containing protein 19	encodes a NAC transcription factor whose expression is induced by drought, high salt, and abscisic acid. This gene binds to ERD1 promoter in vitro.	NAC domain containing protein 19 (NAC019); CONTAINS InterPro DOMAIN/s: No apical meristem (NAM) protein (InterPro:IPR003441); BEST Arabidopsis thaliana protein match is: NAC domain containing protein 3 (TAIR:AT3G15500.1); Has 3041 Blast hits to 3033 proteins in 75 species: Archae - 0; Bacteria - 0; Metazoa - 0; Fungi - 0; Plants - 3041; Viruses - 0; Other Eukaryotes - 0 (source: NCBI BLink).
Catma_IRHS_10222_r	6.13	5.22	-0.91	0.00182389	1	AT2G39420	protein_coding	alpha/beta-Hydrolases superfamily protein	na	alpha/beta-Hydrolases superfamily protein; BEST Arabidopsis thaliana protein match is: alpha/beta-Hydrolases superfamily protein (TAIR:AT2G39410.2); Has 4720 Blast hits to 4720 proteins in 1453 species: Archae - 32; Bacteria - 3497; Metazoa - 120; Fungi - 143; Plants - 476; Viruses - 35; Other Eukaryotes - 417 (source: NCBI BLink).
Catma_IRHS_14130_r	6.87	6.11	-0.76	0.00183171	1	AT3G14240	protein_coding	Subtilase family protein	na	Subtilase family protein; FUNCTIONS IN: identical protein binding, serine-type endopeptidase activity; INVOLVED IN: proteolysis, negative regulation of catalytic activity; LOCATED IN: endomembrane system; EXPRESSED IN: 22 plant structures; EXPRESSED DURING: 13 growth stages; CONTAINS InterPro DOMAIN/s: Protease-associated PA (InterPro:IPR003137), Proteinase inhibitor, propeptide (InterPro:IPR0090…
Catma_IRHS_70179	1.59	2.49	0.89	0.00183508	1	Chr5_AT5TE27115	NA	NA	NA	NA
Catma_IRHS_28570_r	5.49	4.72	-0.77	0.00183763	1	AT5G65750	protein_coding	2-oxoglutarate dehydrogenase, E1 component	na	2-oxoglutarate dehydrogenase, E1 component; FUNCTIONS IN: oxoglutarate dehydrogenase (succinyl-transferring) activity, cobalt ion binding, zinc ion binding; INVOLVED IN: response to cadmium ion; LOCATED IN: mitochondrion; EXPRESSED IN: 23 plant structures; EXPRESSED DURING: 11 growth stages; CONTAINS InterPro DOMAIN/s: 2-oxoglutarate dehydrogenase, E1 component (InterPro:IPR011603), Dehydrogenase…
Catma_IRHS_23172_r	3.95	3.17	-0.79	0.00184445	1	AT4G15240	protein_coding	Protein of unknown function (DUF604)	na	Protein of unknown function (DUF604); CONTAINS InterPro DOMAIN/s: Protein of unknown function DUF604 (InterPro:IPR006740); BEST Arabidopsis thaliana protein match is: Protein of unknown function (DUF604) (TAIR:AT1G05280.1); Has 575 Blast hits to 564 proteins in 102 species: Archae - 0; Bacteria - 0; Metazoa - 136; Fungi - 162; Plants - 266; Viruses - 0; Other Eukaryotes - 11 (source: NCBI BLink).
Catma_IRHS_25139_r	6.03	4.9	-1.14	0.00184727	1	AT5G12190	protein_coding	RNA-binding (RRM/RBD/RNP motifs) family protein	na	RNA-binding (RRM/RBD/RNP motifs) family protein; FUNCTIONS IN: RNA binding, nucleotide binding, nucleic acid binding; INVOLVED IN: biological_process unknown; EXPRESSED IN: 24 plant structures; EXPRESSED DURING: 13 growth stages; CONTAINS InterPro DOMAIN/s: RNA recognition motif, RNP-1 (InterPro:IPR000504), Nucleotide-binding, alpha-beta plait (InterPro:IPR012677); BEST Arabidopsis thaliana prote…
Catma_IRHS_17337_r	5.2	5.97	0.77	0.00184921	1	AT3G46940	protein_coding	DUTP-PYROPHOSPHATASE-LIKE 1	na	DUTP-PYROPHOSPHATASE-LIKE 1 (DUT1); FUNCTIONS IN: hydrolase activity, dUTP diphosphatase activity; INVOLVED IN: DNA repair, 2'-deoxyribonucleotide metabolic process; LOCATED IN: cellular_component unknown; EXPRESSED IN: 22 plant structures; EXPRESSED DURING: 13 growth stages; CONTAINS InterPro DOMAIN/s: DeoxyUTP pyrophosphatase domain, subfamily 1, (InterPro:IPR008181), DeoxyUTP pyrophosphatase d…
Catma_IRHS_25600_r	5	5.84	0.84	0.00185573	1	AT5G18570	protein_coding	GTP1/OBG family protein	Encodes AtObgC, a plant ortholog of bacterial Obg. AtObgC is a chloroplast-targeting GTPase essential for early embryogenesis. Mutations in this locus result in embryo lethality. The protein is dually localized in the stroma and the inner envelope membrane and is involved in thylakoid membrane biogenesis.	EMBRYO DEFECTIVE 269 (EMB269); FUNCTIONS IN: GTPase activity; INVOLVED IN: response to light stimulus, thylakoid membrane organization, embryo development, embryo development ending in seed dormancy; LOCATED IN: chloroplast, chloroplast stroma, chloroplast inner membrane; EXPRESSED IN: 22 plant structures; EXPRESSED DURING: 13 growth stages; CONTAINS InterPro DOMAIN/s: GTP1/OBG subdomain (InterPr…
Catma_IRHS_03611_r	4.25	3.47	-0.79	0.00185903	1	AT1G62810	protein_coding	Copper amine oxidase family protein	na	Copper amine oxidase family protein; FUNCTIONS IN: primary amine oxidase activity, quinone binding, copper ion binding; INVOLVED IN: oxidation reduction, amine metabolic process; LOCATED IN: endomembrane system; EXPRESSED IN: 22 plant structures; EXPRESSED DURING: 13 growth stages; CONTAINS InterPro DOMAIN/s: Copper amine oxidase, N-terminal (InterPro:IPR016182), Copper amine oxidase, N2-terminal…
Catma_IRHS_25124_r	5.36	4.6	-0.76	0.00186158	1	AT5G11970	protein_coding	Protein of unknown function (DUF3511)	na	Protein of unknown function (DUF3511); FUNCTIONS IN: molecular_function unknown; INVOLVED IN: biological_process unknown; LOCATED IN: plasma membrane; EXPRESSED IN: 22 plant structures; EXPRESSED DURING: 13 growth stages; CONTAINS InterPro DOMAIN/s: Protein of unknown function DUF3511 (InterPro:IPR021899); BEST Arabidopsis thaliana protein match is: Protein of unknown function (DUF3511) (TAIR:AT2…
Catma_IRHS_00003_r	4.63	5.54	0.91	0.00186424	1	AT1G01040	protein_coding	dicer-like 1	Encodes a Dicer homolog. Dicer is a RNA helicase involved in microRNA processing. Mutations in this locus can result in embryo lethality. Embryo shape at seed maturity is globular-elongate. Other mutants convert the floral meristems to an indeterminate state, others yet show defects in ovule development. mRNA is expressed in all shoot tissues. DCL1 is able to produce miRNAs and siRNAs.	dicer-like 1 (DCL1); CONTAINS InterPro DOMAIN/s: Restriction endonuclease, type I, R subunit/Type III, Res subunit (InterPro:IPR006935), Double-stranded RNA-binding (InterPro:IPR001159), Argonaute/Dicer protein, PAZ (InterPro:IPR003100), Ribonuclease III (InterPro:IPR000999), Double-stranded RNA-binding-like (InterPro:IPR014720), DEAD-like helicase, N-terminal (InterPro:IPR014001), DNA/RNA helica…
Catma_IRHS_22065_r	4.9	4.1	-0.8	0.00186516	1	AT4G36780	protein_coding	BES1/BZR1 homolog 2	na	BES1/BZR1 homolog 2 (BEH2); CONTAINS InterPro DOMAIN/s: BZR1, transcriptional repressor (InterPro:IPR008540); BEST Arabidopsis thaliana protein match is: BES1/BZR1 homolog 1 (TAIR:AT3G50750.1); Has 773 Blast hits to 298 proteins in 42 species: Archae - 2; Bacteria - 6; Metazoa - 9; Fungi - 12; Plants - 241; Viruses - 1; Other Eukaryotes - 502 (source: NCBI BLink).
Catma_IRHS_16327_r	5.33	6.1	0.77	0.00186742	1	AT3G55460	protein_coding	SC35-like splicing factor 30	encodes an SC35-like splicing factor that is localized to nuclear specks.	SC35-like splicing factor 30 (SCL30); FUNCTIONS IN: RNA binding, nucleotide binding, nucleic acid binding; INVOLVED IN: response to oxidative stress, nuclear mRNA splicing, via spliceosome, RNA splicing; LOCATED IN: nuclear speck; EXPRESSED IN: 24 plant structures; EXPRESSED DURING: 13 growth stages; CONTAINS InterPro DOMAIN/s: RNA recognition motif, RNP-1 (InterPro:IPR000504), Nucleotide-binding…
Catma_IRHS_02379_r	6.62	5.56	-1.06	0.0018702	1	AT1G32920	protein_coding	na	na	unknown protein; FUNCTIONS IN: molecular_function unknown; INVOLVED IN: response to wounding; LOCATED IN: endomembrane system; EXPRESSED IN: 23 plant structures; EXPRESSED DURING: 13 growth stages; BEST Arabidopsis thaliana protein match is: unknown protein (TAIR:AT1G32928.1); Has 42 Blast hits to 42 proteins in 8 species: Archae - 0; Bacteria - 0; Metazoa - 0; Fungi - 0; Plants - 42; Viruses - 0…
Catma_IRHS_16833_r	4.88	4.06	-0.82	0.00188747	1	AT3G62010	protein_coding	na	na	unknown protein; LOCATED IN: cellular_component unknown; EXPRESSED IN: 23 plant structures; EXPRESSED DURING: 15 growth stages; Has 553 Blast hits to 216 proteins in 93 species: Archae - 0; Bacteria - 124; Metazoa - 193; Fungi - 58; Plants - 108; Viruses - 0; Other Eukaryotes - 70 (source: NCBI BLink).
Catma_IRHS_35099_r	5.09	4.17	-0.92	0.00190259	1	AT3G23109.1_r	NA	NA	NA	NA
Catma_IRHS_28099	4.66	5.41	0.75	0.00192513	1	AT5G60040	protein_coding	nuclear RNA polymerase C1	Encodes a subunit of RNA polymerase III (aka RNA polymerase C).	nuclear RNA polymerase C1 (NRPC1); FUNCTIONS IN: DNA-directed RNA polymerase activity, ribonucleoside binding, DNA binding, zinc ion binding; INVOLVED IN: transcription; LOCATED IN: nucleus; EXPRESSED IN: 21 plant structures; EXPRESSED DURING: 13 growth stages; CONTAINS InterPro DOMAIN/s: RNA polymerase, N-terminal (InterPro:IPR006592), RNA polymerase, alpha subunit (InterPro:IPR000722), RNA poly…
Catma_IRHS_03872_r	6.01	5.19	-0.82	0.00193645	1	AT1G66670	protein_coding	CLP protease proteolytic subunit 3	One of several nuclear-encoded ClpPs (caseinolytic protease). Contains a highly conserved catalytic triad of Ser-type proteases (Ser-His-Asp). The name reflects nomenclature described in Adam et. al (2001).	CLP protease proteolytic subunit 3 (CLPP3); FUNCTIONS IN: serine-type endopeptidase activity; INVOLVED IN: proteolysis; LOCATED IN: in 6 components; EXPRESSED IN: 23 plant structures; EXPRESSED DURING: 13 growth stages; CONTAINS InterPro DOMAIN/s: Peptidase S14, ClpP, active site (InterPro:IPR018215), Peptidase S14, ClpP (InterPro:IPR001907); BEST Arabidopsis thaliana protein match is: CLP protea…
Catma_IRHS_50567_r	2.56	3.32	0.75	0.00194657	1	Chr1_AT1TE30550_r	NA	NA	NA	NA
Catma_IRHS_19652_r	3.37	2.62	-0.75	0.00195284	1	AT4G02600	protein_coding	Seven transmembrane MLO family protein	A member of a large family of seven-transmembrane domain proteins specific to plants, homologs of the barley mildew resistance locus o (MLO) protein. The Arabidopsis genome contains 15 genes encoding MLO proteins, with localization in plasma membrane. Phylogenetic analysis revealed four clades of closely-related AtMLO genes. ATMLO1 belongs to the clade II, with ATMLO13 and ATMLO15. The gene is ex…	MLO1; FUNCTIONS IN: calmodulin binding; INVOLVED IN: cell death, defense response; LOCATED IN: plasma membrane; EXPRESSED IN: 27 plant structures; EXPRESSED DURING: 15 growth stages; CONTAINS InterPro DOMAIN/s: Mlo-related protein (InterPro:IPR004326); BEST Arabidopsis thaliana protein match is: Seven transmembrane MLO family protein (TAIR:AT2G44110.1); Has 552 Blast hits to 532 proteins in 57 sp…
Catma_IRHS_15523_r	3.22	2.47	-0.75	0.00196977	1	AT3G44260	protein_coding	Polynucleotidyl transferase, ribonuclease H-like superfamily protein	na	Polynucleotidyl transferase, ribonuclease H-like superfamily protein; FUNCTIONS IN: ribonuclease activity, nucleic acid binding; INVOLVED IN: response to biotic stimulus, response to wounding, RNA modification; LOCATED IN: nucleus; EXPRESSED IN: 22 plant structures; EXPRESSED DURING: 12 growth stages; CONTAINS InterPro DOMAIN/s: Ribonuclease CAF1 (InterPro:IPR006941), Polynucleotidyl transferase,…
Catma_IRHS_07933_r	4.45	3.7	-0.75	0.00198637	1	AT2G01735	protein_coding	RING-finger protein for embryogenesis	encodes a RING-H2 zinc finger protein essential for seed development.	RING-finger protein for embryogenesis (RIE1); FUNCTIONS IN: zinc ion binding; LOCATED IN: chloroplast; EXPRESSED IN: 14 plant structures; EXPRESSED DURING: 4 anthesis, C globular stage, petal differentiation and expansion stage, E expanded cotyledon stage, D bilateral stage; CONTAINS InterPro DOMAIN/s: Zinc finger, RING-type (InterPro:IPR001841), Zinc finger, C3HC4 RING-type (InterPro:IPR018957);…
Catma_IRHS_23530_r	4.65	3.78	-0.87	0.00199196	1	AT1G05090	protein_coding	dentin sialophosphoprotein-related	na	dentin sialophosphoprotein-related; BEST Arabidopsis thaliana protein match is: dentin sialophosphoprotein-related (TAIR:AT4G20720.1); Has 3598 Blast hits to 1413 proteins in 251 species: Archae - 2; Bacteria - 2631; Metazoa - 338; Fungi - 185; Plants - 102; Viruses - 1; Other Eukaryotes - 339 (source: NCBI BLink).
Catma_IRHS_14572_r	6.94	6.18	-0.76	0.0019929	1	AT3G19450	protein_coding	GroES-like zinc-binding alcohol dehydrogenase family protein	Encodes a catalytically active cinnamyl alcohol dehydrogenase which uses p-coumaryl aldehyde as a preferred substrate. It can also use caffeyl, coniferyl and d-hydroxyconiferyl aldehydes as substrates.	ATCAD4; CONTAINS InterPro DOMAIN/s: GroES-like (InterPro:IPR011032), Alcohol dehydrogenase GroES-like (InterPro:IPR013154), Alcohol dehydrogenase, zinc-containing, conserved site (InterPro:IPR002328), Alcohol dehydrogenase, C-terminal (InterPro:IPR013149), Alcohol dehydrogenase superfamily, zinc-containing (InterPro:IPR002085); BEST Arabidopsis thaliana protein match is: cinnamyl alcohol dehydrog…
Catma_IRHS_04600_r	3.84	2.77	-1.07	0.00199768	1	AT1G76070	protein_coding	na	na	unknown protein; FUNCTIONS IN: molecular_function unknown; INVOLVED IN: biological_process unknown; LOCATED IN: plasma membrane; EXPRESSED IN: 8 plant structures; EXPRESSED DURING: LP.04 four leaves visible, 4 anthesis, petal differentiation and expansion stage; BEST Arabidopsis thaliana protein match is: unknown protein (TAIR:AT1G20310.1); Has 66 Blast hits to 66 proteins in 15 species: Archae -…
Catma_IRHS_59290	4.38	3.41	-0.97	0.00199814	1	Chr2_AT2TE41390	NA	NA	NA	NA
Catma_IRHS_08938_r	5.05	5.79	0.74	0.00201519	1	AT2G22370	protein_coding	na	na	unknown protein; Has 127 Blast hits to 127 proteins in 48 species: Archae - 0; Bacteria - 0; Metazoa - 87; Fungi - 0; Plants - 39; Viruses - 0; Other Eukaryotes - 1 (source: NCBI BLink).
Catma_IRHS_43799_r	4.79	3.95	-0.84	0.00201582	1	At4NC008990_r	NA	NA	NA	NA
Catma_IRHS_28315_r	6.36	5.15	-1.21	0.00201883	1	AT5G62680	protein_coding	Major facilitator superfamily protein	na	Major facilitator superfamily protein; FUNCTIONS IN: transporter activity; INVOLVED IN: oligopeptide transport, response to karrikin; LOCATED IN: plasma membrane, membrane; EXPRESSED IN: 23 plant structures; EXPRESSED DURING: 13 growth stages; CONTAINS InterPro DOMAIN/s: Oligopeptide transporter (InterPro:IPR000109), Major facilitator superfamily, general substrate transporter (InterPro:IPR016196…
Catma_IRHS_09244_r	6.47	5.71	-0.76	0.00203826	1	AT2G26730	protein_coding	Leucine-rich repeat protein kinase family protein	na	Leucine-rich repeat protein kinase family protein; FUNCTIONS IN: protein serine/threonine kinase activity, protein kinase activity, ATP binding; INVOLVED IN: transmembrane receptor protein tyrosine kinase signaling pathway, protein amino acid phosphorylation; LOCATED IN: plasma membrane; EXPRESSED IN: 24 plant structures; EXPRESSED DURING: 13 growth stages; CONTAINS InterPro DOMAIN/s: Serine/thre…
Catma_IRHS_31429_r	7.5	6.42	-1.08	0.00203891	1	ATCG00920	ribosomal_rna	na	chloroplast-encoded 16S ribosomal RNA	na
Catma_IRHS_21717_r	3.54	2.81	-0.73	0.0020557	1	AT4G32480	protein_coding	Protein of unknown function (DUF506)	na	Protein of unknown function (DUF506) ; FUNCTIONS IN: molecular_function unknown; INVOLVED IN: biological_process unknown; LOCATED IN: cellular_component unknown; EXPRESSED IN: cultured cell; CONTAINS InterPro DOMAIN/s: Protein of unknown function DUF506, plant (InterPro:IPR006502); BEST Arabidopsis thaliana protein match is: Protein of unknown function (DUF506) (TAIR:AT2G20670.1); Has 1807 Blast …
Catma_IRHS_02225_r	6.63	5.89	-0.75	0.00206613	1	AT1G30820	protein_coding	CTP synthase family protein	na	CTP synthase family protein; FUNCTIONS IN: CTP synthase activity, catalytic activity; INVOLVED IN: pyrimidine ribonucleotide metabolic process, pyrimidine nucleotide biosynthetic process; EXPRESSED IN: 21 plant structures; EXPRESSED DURING: 13 growth stages; CONTAINS InterPro DOMAIN/s: Glutamine amidotransferase class-I, C-terminal (InterPro:IPR000991), CTP synthase (InterPro:IPR004468), CTP synt…
Catma_IRHS_00871_r	2.39	1.33	-1.06	0.00207455	1	AT1G11580	protein_coding	methylesterase PCR A	na	methylesterase PCR A (PMEPCRA); FUNCTIONS IN: enzyme inhibitor activity, pectinesterase activity; INVOLVED IN: cell wall modification; LOCATED IN: cell wall, plasma membrane, plant-type cell wall; EXPRESSED IN: 25 plant structures; EXPRESSED DURING: 13 growth stages; CONTAINS InterPro DOMAIN/s: Pectinesterase, active site (InterPro:IPR018040), Pectin lyase fold/virulence factor (InterPro:IPR01105…
Catma_IRHS_28759_r	4.12	5.04	0.92	0.00207607	1	AT5G02020	protein_coding	na	Encodes a protein involved in salt tolerance, names SIS (Salt Induced Serine rich).	unknown protein; FUNCTIONS IN: molecular_function unknown; INVOLVED IN: biological_process unknown; LOCATED IN: chloroplast; EXPRESSED IN: 13 plant structures; EXPRESSED DURING: 6 growth stages; BEST Arabidopsis thaliana protein match is: unknown protein (TAIR:AT5G59080.1); Has 77 Blast hits to 77 proteins in 14 species: Archae - 0; Bacteria - 0; Metazoa - 0; Fungi - 0; Plants - 77; Viruses - 0; …
Catma_IRHS_07394_r	7.35	6.55	-0.8	0.00207723	1	AT1G70780	protein_coding	na	na	unknown protein; FUNCTIONS IN: molecular_function unknown; INVOLVED IN: biological_process unknown; LOCATED IN: mitochondrion; EXPRESSED IN: sperm cell, male gametophyte, pollen tube; EXPRESSED DURING: L mature pollen stage, M germinated pollen stage; BEST Arabidopsis thaliana protein match is: unknown protein (TAIR:AT1G23150.1); Has 143 Blast hits to 143 proteins in 17 species: Archae - 0; Bacte…
Catma_IRHS_69304	6.34	5.38	-0.96	0.00208172	1	Chr4_AT4TE62865	NA	NA	NA	NA
Catma_IRHS_31553_r	2.03	1.3	-0.73	0.00208685	1	AT1G62800	protein_coding	aspartate aminotransferase 4	Encodes aspartate aminotransferase (Asp4).	aspartate aminotransferase 4 (ASP4); FUNCTIONS IN: pyridoxal phosphate binding, transferase activity, transferring nitrogenous groups, transaminase activity, catalytic activity; INVOLVED IN: asparagine catabolic process, biosynthetic process, glutamate catabolic process to oxaloacetate, cellular amino acid metabolic process, aspartate transamidation; LOCATED IN: cytosol; EXPRESSED IN: 19 plant st…
Catma_IRHS_31141_r	4.02	3.1	-0.92	0.00208963	1	AT5G07920	protein_coding	diacylglycerol kinase1	diacylglycerol kinase	diacylglycerol kinase1 (DGK1); FUNCTIONS IN: diacylglycerol kinase activity, calcium ion binding; INVOLVED IN: activation of protein kinase C activity by G-protein coupled receptor protein signaling pathway, intracellular signaling pathway; LOCATED IN: cellular_component unknown; EXPRESSED IN: 23 plant structures; EXPRESSED DURING: 13 growth stages; CONTAINS InterPro DOMAIN/s: Protein kinase C-li…
Catma_IRHS_05361_r	2.92	2.19	-0.73	0.00209547	1	AT1G35513	pseudogene	na	pseudogene of isochorismate synthase-related / isochorismate mutase-related	na
Catma_IRHS_10208_r	3.06	2.28	-0.79	0.00209682	1	AT2G39250	protein_coding	Integrase-type DNA-binding superfamily protein	Encodes a AP2 domain transcription factor that can repress flowering. SNZ and its paralogous gene, SCHLAFMUTZE (SMZ), share a signature with partial complementarity to the miR172 microRNA, whose precursor is induced upon flowering.	SCHNARCHZAPFEN (SNZ); CONTAINS InterPro DOMAIN/s: DNA-binding, integrase-type (InterPro:IPR016177), Pathogenesis-related transcriptional factor/ERF, DNA-binding (InterPro:IPR001471); BEST Arabidopsis thaliana protein match is: Integrase-type DNA-binding superfamily protein (TAIR:AT3G54990.1); Has 4792 Blast hits to 4254 proteins in 261 species: Archae - 0; Bacteria - 31; Metazoa - 43; Fungi - 6; …
Catma_IRHS_14243_r	6.22	5.48	-0.74	0.00210263	1	AT3G15540	protein_coding	indole-3-acetic acid inducible 19	Primary auxin-responsive gene. Involved in the regulation stamen filaments development.	indole-3-acetic acid inducible 19 (IAA19); FUNCTIONS IN: sequence-specific DNA binding transcription factor activity; INVOLVED IN: phototropism, gravitropism, response to auxin stimulus, response to brassinosteroid stimulus, stamen filament development; LOCATED IN: nucleus; EXPRESSED IN: 22 plant structures; EXPRESSED DURING: 13 growth stages; CONTAINS InterPro DOMAIN/s: Aux/IAA-ARF-dimerisation …
Catma_IRHS_06044_r	2.19	1.1	-1.09	0.00212227	1	AT1G65890	protein_coding	acyl activating enzyme 12	na	acyl activating enzyme 12 (AAE12); FUNCTIONS IN: catalytic activity; INVOLVED IN: metabolic process; EXPRESSED IN: leaf apex, hypocotyl, flower; EXPRESSED DURING: petal differentiation and expansion stage; CONTAINS InterPro DOMAIN/s: AMP-dependent synthetase/ligase (InterPro:IPR000873); BEST Arabidopsis thaliana protein match is: benzoyloxyglucosinolate 1 (TAIR:AT1G65880.1); Has 77298 Blast hits …
Catma_IRHS_24374	2.4	1.48	-0.92	0.0021314	1	AT5G02170	protein_coding	Transmembrane amino acid transporter family protein	na	Transmembrane amino acid transporter family protein; CONTAINS InterPro DOMAIN/s: Amino acid transporter, transmembrane (InterPro:IPR013057); BEST Arabidopsis thaliana protein match is: Transmembrane amino acid transporter family protein (TAIR:AT5G02180.1); Has 30201 Blast hits to 17322 proteins in 780 species: Archae - 12; Bacteria - 1396; Metazoa - 17338; Fungi - 3422; Plants - 5037; Viruses - 0…
Catma_IRHS_10708_r	6.1	5.37	-0.73	0.00213343	1	AT2G45600	protein_coding	alpha/beta-Hydrolases superfamily protein	na	alpha/beta-Hydrolases superfamily protein; FUNCTIONS IN: hydrolase activity; INVOLVED IN: metabolic process; LOCATED IN: cellular_component unknown; EXPRESSED IN: 20 plant structures; EXPRESSED DURING: 8 growth stages; CONTAINS InterPro DOMAIN/s: Lipase, GDXG, active site (InterPro:IPR002168), Alpha/beta hydrolase fold-3 (InterPro:IPR013094); BEST Arabidopsis thaliana protein match is: alpha/beta…
Catma_IRHS_12208	2.99	3.94	0.95	0.00214825	1	AT2G36026	protein_coding	Ovate family protein	na	Ovate family protein; FUNCTIONS IN: molecular_function unknown; INVOLVED IN: biological_process unknown; LOCATED IN: cellular_component unknown; CONTAINS InterPro DOMAIN/s: Protein of unknown function DUF623 (InterPro:IPR006458); BEST Arabidopsis thaliana protein match is: ovate family protein 6 (TAIR:AT3G52525.1); Has 30201 Blast hits to 17322 proteins in 780 species: Archae - 12; Bacteria - 139…
Catma_IRHS_29530_r	4.32	5.31	0.99	0.00215044	1	AT5G07860	protein_coding	HXXXD-type acyl-transferase family protein	na	HXXXD-type acyl-transferase family protein; FUNCTIONS IN: transferase activity, transferring acyl groups other than amino-acyl groups, transferase activity; INVOLVED IN: biological_process unknown; LOCATED IN: cellular_component unknown; EXPRESSED IN: 20 plant structures; EXPRESSED DURING: 13 growth stages; CONTAINS InterPro DOMAIN/s: Transferase (InterPro:IPR003480); BEST Arabidopsis thaliana pr…
Catma_IRHS_25028_r	3.96	3.16	-0.8	0.00215472	1	AT5G10820	protein_coding	Major facilitator superfamily protein	na	Major facilitator superfamily protein; CONTAINS InterPro DOMAIN/s: Major facilitator superfamily, general substrate transporter (InterPro:IPR016196), Biopterin transport-related protein BT1 (InterPro:IPR004324); BEST Arabidopsis thaliana protein match is: Major facilitator superfamily protein (TAIR:AT1G79710.1); Has 1807 Blast hits to 1807 proteins in 277 species: Archae - 0; Bacteria - 0; Metazo…
Catma_IRHS_66164_r	2.37	1.65	-0.72	0.00215598	1	Chr4_AT4TE10320_r	NA	NA	NA	NA
Catma_IRHS_13005_r	4.98	5.7	0.72	0.00216607	1	AT2G35382	small_nucleolar_rna	snoRNA	na	snoRNA
Catma_IRHS_15798_r	6.11	5.38	-0.73	0.00216942	1	AT3G48560	protein_coding	chlorsulfuron/imidazolinone resistant 1	Catalyzes the formation of acetolactate from pyruvate, the first step in valine and isoleucine biosynthesis. Requires FAD, thiamine pyrophosphate and Mg. Inhibited by the sulphonylurea herbicide, chlorsulphuron, and the imidazolinone herbicide, imazapyr. The obtained crystal structure of acetohydroxyacid synthase AHAS, EC 2.2.1.6)in complex with herbicides of the sulphonylurea and imidazolinone f…	chlorsulfuron/imidazolinone resistant 1 (CSR1); FUNCTIONS IN: acetolactate synthase activity, pyruvate decarboxylase activity; INVOLVED IN: branched chain family amino acid biosynthetic process; LOCATED IN: chloroplast; EXPRESSED IN: 24 plant structures; EXPRESSED DURING: 15 growth stages; CONTAINS InterPro DOMAIN/s: TPP-binding enzyme, conserved site (InterPro:IPR000399), Thiamine pyrophosphate …
Catma_IRHS_15222_r	5.01	4.26	-0.75	0.00217626	1	AT3G28130	protein_coding	nodulin MtN21 /EamA-like transporter family protein	na	nodulin MtN21 /EamA-like transporter family protein; INVOLVED IN: biological_process unknown; LOCATED IN: membrane; EXPRESSED IN: 22 plant structures; EXPRESSED DURING: 13 growth stages; CONTAINS InterPro DOMAIN/s: Protein of unknown function DUF6, transmembrane (InterPro:IPR000620); BEST Arabidopsis thaliana protein match is: nodulin MtN21 /EamA-like transporter family protein (TAIR:AT3G28070.1)…
Catma_IRHS_01124_r	4.06	3.28	-0.78	0.00217993	1	AT1G14740	protein_coding	Protein of unknown function (DUF1423)	na	Protein of unknown function (DUF1423); CONTAINS InterPro DOMAIN/s: Protein of unknown function DUF1423, plant (InterPro:IPR004082); BEST Arabidopsis thaliana protein match is: Protein of unknown function (DUF1423) (TAIR:AT3G63500.1); Has 415 Blast hits to 414 proteins in 82 species: Archae - 3; Bacteria - 32; Metazoa - 64; Fungi - 8; Plants - 255; Viruses - 0; Other Eukaryotes - 53 (source: NCBI …
Catma_IRHS_01603_r	4.86	4.12	-0.74	0.00218027	1	AT1G21060	protein_coding	Protein of unknown function, DUF547	na	Protein of unknown function, DUF547; FUNCTIONS IN: molecular_function unknown; INVOLVED IN: biological_process unknown; LOCATED IN: chloroplast; EXPRESSED IN: 16 plant structures; EXPRESSED DURING: 8 growth stages; CONTAINS InterPro DOMAIN/s: Protein of unknown function DUF547 (InterPro:IPR006869); BEST Arabidopsis thaliana protein match is: Protein of unknown function, DUF547 (TAIR:AT1G76620.1);…
Catma_IRHS_25761	1.04	1.78	0.74	0.00218757	1	AT5G20570	protein_coding	RING-box 1	Encodes a ring-box 1 like protein and component of the SCF ubiquitinization complex mediating auxin responses. Forms a E3 ubiquitin ligase complex with CUL3A and At1g21780.1 a BTB domain protein.	RING-box 1 (RBX1); CONTAINS InterPro DOMAIN/s: Zinc finger, RING-type (InterPro:IPR001841); BEST Arabidopsis thaliana protein match is: RING/U-box superfamily protein (TAIR:AT3G42830.1); Has 30201 Blast hits to 17322 proteins in 780 species: Archae - 12; Bacteria - 1396; Metazoa - 17338; Fungi - 3422; Plants - 5037; Viruses - 0; Other Eukaryotes - 2996 (source: NCBI BLink).
Catma_IRHS_60461_r	6.42	5.36	-1.06	0.00218994	1	Chr3_AT3TE00780_r	NA	NA	NA	NA
Catma_IRHS_24451_r	2.81	1.74	-1.07	0.0021927	1	AT5G03210	protein_coding	na	na	unknown protein; FUNCTIONS IN: molecular_function unknown; INVOLVED IN: biological_process unknown; LOCATED IN: endomembrane system; EXPRESSED IN: 11 plant structures; EXPRESSED DURING: 7 growth stages; Has 6 Blast hits to 6 proteins in 2 species: Archae - 0; Bacteria - 0; Metazoa - 0; Fungi - 0; Plants - 6; Viruses - 0; Other Eukaryotes - 0 (source: NCBI BLink).
Catma_IRHS_04177_r	5.18	5.91	0.73	0.00219562	1	AT1G70520	protein_coding	cysteine-rich RLK (RECEPTOR-like protein kinase) 2	Encodes a cysteine-rich receptor-like protein kinase.	cysteine-rich RLK (RECEPTOR-like protein kinase) 2 (CRK2); FUNCTIONS IN: kinase activity; INVOLVED IN: response to ozone; LOCATED IN: plasma membrane; EXPRESSED IN: 23 plant structures; EXPRESSED DURING: 13 growth stages; CONTAINS InterPro DOMAIN/s: Protein kinase, ATP binding site (InterPro:IPR017441), Protein kinase, catalytic domain (InterPro:IPR000719), Protein of unknown function DUF26 (Inte…
Catma_IRHS_01946_r	5.88	4.9	-0.98	0.00219866	1	AT1G26650	protein_coding	na	na	unknown protein; BEST Arabidopsis thaliana protein match is: unknown protein (TAIR:AT1G69430.1); Has 205 Blast hits to 204 proteins in 17 species: Archae - 0; Bacteria - 0; Metazoa - 0; Fungi - 0; Plants - 205; Viruses - 0; Other Eukaryotes - 0 (source: NCBI BLink).
Catma_IRHS_09698_r	2.57	1.81	-0.76	0.00221547	1	AT2G32990	protein_coding	glycosyl hydrolase 9B8	na	glycosyl hydrolase 9B8 (GH9B8); FUNCTIONS IN: hydrolase activity, hydrolyzing O-glycosyl compounds, catalytic activity; INVOLVED IN: carbohydrate metabolic process; LOCATED IN: endomembrane system; EXPRESSED IN: 17 plant structures; EXPRESSED DURING: 11 growth stages; CONTAINS InterPro DOMAIN/s: Six-hairpin glycosidase (InterPro:IPR012341), Glycoside hydrolase, family 9, active site (InterPro:IPR…
Catma_IRHS_20477_r	3.55	2.82	-0.73	0.00221644	1	AT4G17010	protein_coding	na	na	unknown protein; Has 30201 Blast hits to 17322 proteins in 780 species: Archae - 12; Bacteria - 1396; Metazoa - 17338; Fungi - 3422; Plants - 5037; Viruses - 0; Other Eukaryotes - 2996 (source: NCBI BLink).
Catma_IRHS_35010	1.39	2.22	0.83	0.00223856	1	AT2G24645.1	NA	NA	NA	NA
Catma_IRHS_25428_r	2.49	1.7	-0.79	0.00224458	1	AT5G16360	protein_coding	NC domain-containing protein-related	na	NC domain-containing protein-related; CONTAINS InterPro DOMAIN/s: NC (InterPro:IPR007053); BEST Arabidopsis thaliana protein match is: NC domain-containing protein-related (TAIR:AT3G02700.1); Has 1807 Blast hits to 1807 proteins in 277 species: Archae - 0; Bacteria - 0; Metazoa - 736; Fungi - 347; Plants - 385; Viruses - 0; Other Eukaryotes - 339 (source: NCBI BLink).
Catma_IRHS_20965_r	5.35	6.26	0.91	0.00225923	1	AT4G23460	protein_coding	Adaptin family protein	na	Adaptin family protein; FUNCTIONS IN: protein transporter activity, clathrin binding, binding; INVOLVED IN: intracellular protein transport, vesicle-mediated transport, protein transport; LOCATED IN: plasma membrane; EXPRESSED IN: 24 plant structures; EXPRESSED DURING: 13 growth stages; CONTAINS InterPro DOMAIN/s: Clathrin adaptor, alpha/beta/gamma-adaptin, appendage, Ig-like subdomain (InterPro:…
Catma_IRHS_17033_r	5.41	4.67	-0.74	0.00228875	1	AT3G05710	protein_coding	syntaxin of plants 43	member of SYP4 Gene Family	syntaxin of plants 43 (SYP43); FUNCTIONS IN: SNAP receptor activity; INVOLVED IN: intracellular protein transport, cellular membrane fusion; LOCATED IN: membrane; EXPRESSED IN: 24 plant structures; EXPRESSED DURING: 15 growth stages; CONTAINS InterPro DOMAIN/s: Target SNARE coiled-coil domain (InterPro:IPR000727), t-SNARE (InterPro:IPR010989), Syntaxin/epimorphin, conserved site (InterPro:IPR0060…
Catma_IRHS_03646_r	4.17	4.93	0.75	0.00228904	1	AT1G63430	protein_coding	Leucine-rich repeat protein kinase family protein	na	Leucine-rich repeat protein kinase family protein; FUNCTIONS IN: protein serine/threonine kinase activity, protein kinase activity, ATP binding; INVOLVED IN: transmembrane receptor protein tyrosine kinase signaling pathway, protein amino acid phosphorylation; LOCATED IN: plasma membrane; EXPRESSED IN: 22 plant structures; EXPRESSED DURING: 13 growth stages; CONTAINS InterPro DOMAIN/s: Protein kin…
Catma_IRHS_09895_r	6.21	5.49	-0.72	0.00231801	1	AT2G35410	protein_coding	RNA-binding (RRM/RBD/RNP motifs) family protein	na	RNA-binding (RRM/RBD/RNP motifs) family protein; FUNCTIONS IN: RNA binding, nucleotide binding, nucleic acid binding; LOCATED IN: thylakoid, chloroplast stroma, chloroplast; EXPRESSED IN: 23 plant structures; EXPRESSED DURING: 14 growth stages; CONTAINS InterPro DOMAIN/s: RNA recognition motif, RNP-1 (InterPro:IPR000504), Nucleotide-binding, alpha-beta plait (InterPro:IPR012677); BEST Arabidopsis…
Catma_IRHS_00108_r	5.3	6.12	0.82	0.00234528	1	AT1G02280	protein_coding	translocon at the outer envelope membrane of chloroplasts 33	Encodes a GTP-binding GTP-ase. Component of the chloroplast protein import machinery. Required for import of POR B into plastids. Toc33 phosphorylation may not play an important role in vivo.	translocon at the outer envelope membrane of chloroplasts 33 (TOC33); FUNCTIONS IN: protein binding, GTP binding, GTPase activity, protein homodimerization activity; INVOLVED IN: protein targeting to chloroplast; LOCATED IN: chloroplast outer membrane, chloroplast, chloroplast envelope; EXPRESSED IN: 23 plant structures; EXPRESSED DURING: 13 growth stages; CONTAINS InterPro DOMAIN/s: AIG1 (InterP…
Catma_IRHS_25453_r	5.39	6.11	0.72	0.00236639	1	AT5G16660	protein_coding	na	na	unknown protein; FUNCTIONS IN: molecular_function unknown; INVOLVED IN: biological_process unknown; LOCATED IN: chloroplast thylakoid membrane, chloroplast, membrane, chloroplast envelope; EXPRESSED IN: 23 plant structures; EXPRESSED DURING: 14 growth stages; BEST Arabidopsis thaliana protein match is: unknown protein (TAIR:AT3G02900.1); Has 30201 Blast hits to 17322 proteins in 780 species: Arch…
Catma_IRHS_70095	4.84	5.63	0.79	0.00236831	1	Chr5_AT5TE24970	NA	NA	NA	NA
Catma_IRHS_15017_r	2.39	1.63	-0.76	0.00237662	1	AT3G25180	protein_coding	cytochrome P450, family 82, subfamily G, polypeptide 1	member of CYP82G	cytochrome P450, family 82, subfamily G, polypeptide 1 (CYP82G1); FUNCTIONS IN: electron carrier activity, monooxygenase activity, iron ion binding, oxygen binding, heme binding; INVOLVED IN: oxidation reduction; LOCATED IN: endomembrane system; EXPRESSED IN: 9 plant structures; EXPRESSED DURING: 8 growth stages; CONTAINS InterPro DOMAIN/s: Cytochrome P450 (InterPro:IPR001128), Cytochrome P450, c…
Catma_IRHS_04666_r	5.79	4.94	-0.85	0.00238291	1	AT1G76990	protein_coding	ACT domain repeat 3	na	ACT domain repeat 3 (ACR3); FUNCTIONS IN: amino acid binding; INVOLVED IN: nitrogen compound metabolic process, metabolic process; LOCATED IN: cytosol; EXPRESSED IN: 22 plant structures; EXPRESSED DURING: 13 growth stages; CONTAINS InterPro DOMAIN/s: Protein-PII uridylyltransferase (InterPro:IPR010043), Amino acid-binding ACT (InterPro:IPR002912); BEST Arabidopsis thaliana protein match is: ACT d…
Catma_IRHS_09493_r	5.23	5.93	0.7	0.00238726	1	AT2G30320	protein_coding	Pseudouridine synthase family protein	na	Pseudouridine synthase family protein; FUNCTIONS IN: pseudouridine synthase activity; INVOLVED IN: pseudouridine synthesis, RNA modification; EXPRESSED IN: 24 plant structures; EXPRESSED DURING: 14 growth stages; CONTAINS InterPro DOMAIN/s: Pseudouridine synthase, catalytic domain (InterPro:IPR020103), Pseudouridine synthase I, TruA, N-terminal (InterPro:IPR020094), Pseudouridine synthase I, TruA…
Catma_IRHS_04201_r	6.59	5.81	-0.78	0.00239006	1	AT1G70830	protein_coding	MLP-like protein 28	na	MLP-like protein 28 (MLP28); FUNCTIONS IN: molecular_function unknown; INVOLVED IN: response to biotic stimulus, defense response; LOCATED IN: cellular_component unknown; EXPRESSED IN: 22 plant structures; EXPRESSED DURING: 14 growth stages; CONTAINS InterPro DOMAIN/s: Bet v I allergen (InterPro:IPR000916); BEST Arabidopsis thaliana protein match is: MLP-like protein 34 (TAIR:AT1G70850.3); Has 82…
Catma_IRHS_21000_r	4.49	3.73	-0.77	0.00239101	1	AT4G23870	protein_coding	na	na	unknown protein; BEST Arabidopsis thaliana protein match is: unknown protein (TAIR:AT4G11020.1); Has 12 Blast hits to 12 proteins in 4 species: Archae - 0; Bacteria - 0; Metazoa - 0; Fungi - 0; Plants - 12; Viruses - 0; Other Eukaryotes - 0 (source: NCBI BLink).
Catma_IRHS_01520	1.98	2.68	0.7	0.00239517	1	AT1G19960	protein_coding	na	na	BEST Arabidopsis thaliana protein match is: transmembrane receptors (TAIR:AT2G32140.1); Has 41 Blast hits to 41 proteins in 17 species: Archae - 0; Bacteria - 2; Metazoa - 23; Fungi - 0; Plants - 11; Viruses - 0; Other Eukaryotes - 5 (source: NCBI BLink).
Catma_IRHS_48948	5.28	4.46	-0.82	0.0023969	1	ath-MIRf10237-akr	NA	NA	NA	NA
Catma_IRHS_06712_r	5.85	6.92	1.07	0.00240372	1	AT1G57860	protein_coding	Translation protein SH3-like family protein	na	Translation protein SH3-like family protein; FUNCTIONS IN: structural constituent of ribosome; INVOLVED IN: translation; LOCATED IN: ribosome, cytosolic large ribosomal subunit; EXPRESSED IN: juvenile leaf; CONTAINS InterPro DOMAIN/s: Translation protein SH3-like (InterPro:IPR008991), Ribosomal protein L21e (InterPro:IPR001147), Ribosomal protein L21e, conserved site (InterPro:IPR018259); BEST Ar…
Catma_IRHS_26573_r	3.62	4.47	0.85	0.00241101	1	AT5G40340	protein_coding	Tudor/PWWP/MBT superfamily protein	na	Tudor/PWWP/MBT superfamily protein; FUNCTIONS IN: molecular_function unknown; LOCATED IN: nucleolus; EXPRESSED IN: 24 plant structures; EXPRESSED DURING: 14 growth stages; CONTAINS InterPro DOMAIN/s: PWWP (InterPro:IPR000313); BEST Arabidopsis thaliana protein match is: Tudor/PWWP/MBT superfamily protein (TAIR:AT3G27860.1); Has 216308 Blast hits to 97367 proteins in 3295 species: Archae - 846; Ba…
Catma_IRHS_08844	2.95	3.67	0.72	0.00241369	1	AT2G21130	protein_coding	Cyclophilin-like peptidyl-prolyl cis-trans isomerase family protein	na	Cyclophilin-like peptidyl-prolyl cis-trans isomerase family protein; FUNCTIONS IN: peptidyl-prolyl cis-trans isomerase activity; INVOLVED IN: protein folding; LOCATED IN: plasma membrane; EXPRESSED IN: 26 plant structures; EXPRESSED DURING: 15 growth stages; CONTAINS InterPro DOMAIN/s: Cyclophilin-like (InterPro:IPR015891), Peptidyl-prolyl cis-trans isomerase, cyclophilin-type (InterPro:IPR002130…
Catma_IRHS_21434_r	5.33	4.63	-0.7	0.0024167	1	AT4G29040	protein_coding	regulatory particle AAA-ATPase 2A	26S proteasome AAA-ATPase subunit RPT2a (RPT2a) mRNA,	regulatory particle AAA-ATPase 2A (RPT2a); FUNCTIONS IN: ATPase activity; INVOLVED IN: in 17 processes; LOCATED IN: proteasome regulatory particle, base subcomplex, proteasome complex, nucleus, membrane; EXPRESSED IN: 29 plant structures; EXPRESSED DURING: 13 growth stages; CONTAINS InterPro DOMAIN/s: ATPase, AAA+ type, core (InterPro:IPR003593), ATPase, AAA-type, core (InterPro:IPR003959), ATPas…
Catma_IRHS_23286_r	4.89	5.68	0.79	0.00241687	1	AT4G26900	protein_coding	HIS HF	encodes a glutamine amidotransferase and cyclase, catalyzes the fifth and sixth steps of the histidine biosynthetic pathway	HIS HF (AT-HF); FUNCTIONS IN: imidazoleglycerol-phosphate synthase activity; INVOLVED IN: histidine biosynthetic process; LOCATED IN: chloroplast; EXPRESSED IN: 23 plant structures; EXPRESSED DURING: 14 growth stages; CONTAINS InterPro DOMAIN/s: Imidazole glycerol phosphate synthase, subunit H (InterPro:IPR010139), Aldolase-type TIM barrel (InterPro:IPR013785), Glutamine amidotransferase class-I,…
Catma_IRHS_19983_r	4.45	5.18	0.73	0.00245255	1	AT4G10360	protein_coding	TRAM, LAG1 and CLN8 (TLC) lipid-sensing domain containing protein	na	TRAM, LAG1 and CLN8 (TLC) lipid-sensing domain containing protein; FUNCTIONS IN: molecular_function unknown; INVOLVED IN: biological_process unknown; LOCATED IN: integral to membrane; EXPRESSED IN: 24 plant structures; EXPRESSED DURING: 15 growth stages; CONTAINS InterPro DOMAIN/s: TRAM/LAG1/CLN8 homology domain (InterPro:IPR006634); BEST Arabidopsis thaliana protein match is: TRAM, LAG1 and CLN8…
Catma_IRHS_09259	5.19	4.48	-0.71	0.00248409	1	AT2G26940	protein_coding	C2H2-type zinc finger family protein	na	C2H2-type zinc finger family protein; FUNCTIONS IN: sequence-specific DNA binding transcription factor activity, zinc ion binding, nucleic acid binding; INVOLVED IN: regulation of transcription; LOCATED IN: intracellular; EXPRESSED IN: leaf whorl, sepal, flower, leaf; EXPRESSED DURING: LP.04 four leaves visible, petal differentiation and expansion stage; CONTAINS InterPro DOMAIN/s: Zinc finger, C…
Catma_IRHS_11188_r	2.97	2.19	-0.78	0.00248488	1	AT2G20550	protein_coding	HSP40/DnaJ peptide-binding protein	na	HSP40/DnaJ peptide-binding protein; FUNCTIONS IN: unfolded protein binding; INVOLVED IN: protein folding; LOCATED IN: cellular_component unknown; EXPRESSED IN: 13 plant structures; EXPRESSED DURING: 6 growth stages; CONTAINS InterPro DOMAIN/s: Molecular chaperone, heat shock protein, Hsp40, DnaJ (InterPro:IPR015609), HSP40/DnaJ peptide-binding (InterPro:IPR008971), Chaperone DnaJ, C-terminal (Int…
Catma_IRHS_31919	3.36	4.22	0.86	0.00249315	1	AT3G14150	protein_coding	Aldolase-type TIM barrel family protein	na	Aldolase-type TIM barrel family protein; FUNCTIONS IN: glycolate oxidase activity, oxidoreductase activity, FMN binding, catalytic activity; INVOLVED IN: oxidation reduction, metabolic process; LOCATED IN: peroxisome; CONTAINS InterPro DOMAIN/s: Aldolase-type TIM barrel (InterPro:IPR013785), FMN-dependent alpha-hydroxy acid dehydrogenase, active site (InterPro:IPR008259), FMN-dependent dehydrogen…
Catma_IRHS_20578_r	5	4.29	-0.71	0.00250302	1	AT4G18230	protein_coding	na	na	FUNCTIONS IN: molecular_function unknown; INVOLVED IN: biological_process unknown; LOCATED IN: endomembrane system; EXPRESSED IN: 23 plant structures; EXPRESSED DURING: 13 growth stages; CONTAINS InterPro DOMAIN/s: Oligosaccharide biosynthesis protein Alg14 like (InterPro:IPR013969); Has 640 Blast hits to 640 proteins in 277 species: Archae - 4; Bacteria - 281; Metazoa - 94; Fungi - 127; Plants -…
Catma_IRHS_16922_r	5.12	4.41	-0.71	0.00250577	1	AT3G63080	protein_coding	glutathione peroxidase 5	Encodes glutathione peroxidase.	glutathione peroxidase 5 (GPX5); FUNCTIONS IN: glutathione peroxidase activity; INVOLVED IN: N-terminal protein myristoylation, embryo development ending in seed dormancy; LOCATED IN: endoplasmic reticulum, plasma membrane; EXPRESSED IN: 24 plant structures; EXPRESSED DURING: 15 growth stages; CONTAINS InterPro DOMAIN/s: Thioredoxin fold (InterPro:IPR012335), Thioredoxin-like fold (InterPro:IPR01…
Catma_IRHS_49612_r	3.15	2.31	-0.84	0.00252453	1	ath-MIRf11046-akr_r	NA	NA	NA	NA
Catma_IRHS_09112_r	3.38	2.6	-0.78	0.00252873	1	AT2G25070	protein_coding	Protein phosphatase 2C family protein	na	Protein phosphatase 2C family protein; FUNCTIONS IN: protein serine/threonine phosphatase activity, catalytic activity; INVOLVED IN: protein amino acid dephosphorylation, N-terminal protein myristoylation; LOCATED IN: plasma membrane; EXPRESSED IN: 23 plant structures; EXPRESSED DURING: 13 growth stages; CONTAINS InterPro DOMAIN/s: Protein phosphatase 2C, manganese/magnesium aspartate binding sit…
Catma_IRHS_03392_r	3.89	3.18	-0.71	0.00255673	1	AT1G58420	protein_coding	Uncharacterised conserved protein UCP031279	na	Uncharacterised conserved protein UCP031279; CONTAINS InterPro DOMAIN/s: Uncharacterised conserved protein UCP031279 (InterPro:IPR016972); BEST Arabidopsis thaliana protein match is: Uncharacterised conserved protein UCP031279 (TAIR:AT1G10140.1); Has 61 Blast hits to 61 proteins in 11 species: Archae - 0; Bacteria - 0; Metazoa - 0; Fungi - 0; Plants - 61; Viruses - 0; Other Eukaryotes - 0 (source…
Catma_IRHS_09469_r	4.38	3.28	-1.1	0.00255893	1	AT2G29970	protein_coding	Double Clp-N motif-containing P-loop nucleoside triphosphate hydrolases superfamily protein	na	Double Clp-N motif-containing P-loop nucleoside triphosphate hydrolases superfamily protein; BEST Arabidopsis thaliana protein match is: Double Clp-N motif-containing P-loop nucleoside triphosphate hydrolases superfamily protein (TAIR:AT1G07200.2); Has 10913 Blast hits to 10488 proteins in 2533 species: Archae - 15; Bacteria - 9122; Metazoa - 6; Fungi - 149; Plants - 525; Viruses - 0; Other Eukar…
Catma_IRHS_04653_r	5.33	4.61	-0.72	0.00256081	1	AT1G76800	protein_coding	Vacuolar iron transporter (VIT) family protein	na	Vacuolar iron transporter (VIT) family protein; CONTAINS InterPro DOMAIN/s: Protein of unknown function DUF125, transmembrane (InterPro:IPR008217); BEST Arabidopsis thaliana protein match is: Vacuolar iron transporter (VIT) family protein (TAIR:AT3G43660.1); Has 1790 Blast hits to 1779 proteins in 610 species: Archae - 82; Bacteria - 1205; Metazoa - 0; Fungi - 63; Plants - 209; Viruses - 0; Other…
Catma_IRHS_21492_r	4.76	5.47	0.7	0.00257724	1	AT4G29800	protein_coding	PATATIN-like protein 8	na	PATATIN-like protein 8 (PLP8); INVOLVED IN: metabolic process, lipid metabolic process; LOCATED IN: cellular_component unknown; EXPRESSED IN: sperm cell, hypocotyl, root; CONTAINS InterPro DOMAIN/s: Acyl transferase/acyl hydrolase/lysophospholipase (InterPro:IPR016035), Patatin (InterPro:IPR002641); BEST Arabidopsis thaliana protein match is: patatin-like protein 6 (TAIR:AT3G54950.1); Has 1056 Bl…
Catma_IRHS_13937_r	5.32	4.54	-0.78	0.00258782	1	AT3G12130	protein_coding	KH domain-containing protein / zinc finger (CCCH type) family protein	na	KH domain-containing protein / zinc finger (CCCH type) family protein; CONTAINS InterPro DOMAIN/s: Zinc finger, CCCH-type (InterPro:IPR000571), K Homology (InterPro:IPR004087), K Homology, type 1, subgroup (InterPro:IPR018111), K Homology, type 1 (InterPro:IPR004088); BEST Arabidopsis thaliana protein match is: KH domain-containing protein / zinc finger (CCCH type) family protein (TAIR:AT5G06770.…
Catma_IRHS_34900_r	6.46	5.57	-0.89	0.0025931	1	AT1G73602.1_r	NA	NA	NA	NA
Catma_IRHS_00763_r	5.41	4.56	-0.85	0.00260525	1	AT1G10350	protein_coding	DNAJ heat shock family protein	na	DNAJ heat shock family protein; FUNCTIONS IN: unfolded protein binding, heat shock protein binding; INVOLVED IN: protein folding; LOCATED IN: cellular_component unknown; EXPRESSED IN: 22 plant structures; EXPRESSED DURING: 13 growth stages; CONTAINS InterPro DOMAIN/s: Molecular chaperone, heat shock protein, Hsp40, DnaJ (InterPro:IPR015609), HSP40/DnaJ peptide-binding (InterPro:IPR008971), Chaper…
Catma_IRHS_32506	4.33	5.15	0.82	0.00260873	1	AT1E67900	NA	NA	NA	NA
Catma_IRHS_05428_r	4.12	4.99	0.87	0.00262695	1	AT1G47820	protein_coding	na	na	unknown protein; BEST Arabidopsis thaliana protein match is: unknown protein (TAIR:AT1G47813.1); Has 29 Blast hits to 29 proteins in 9 species: Archae - 0; Bacteria - 0; Metazoa - 0; Fungi - 0; Plants - 29; Viruses - 0; Other Eukaryotes - 0 (source: NCBI BLink).
Catma_IRHS_45109_r	2.66	3.37	0.71	0.00264008	1	At4NC044470_r	NA	NA	NA	NA
Catma_IRHS_27157_r	4.45	5.14	0.69	0.00264546	1	AT5G47930	protein_coding	Zinc-binding ribosomal protein family protein	na	Zinc-binding ribosomal protein family protein; FUNCTIONS IN: structural constituent of ribosome; INVOLVED IN: translation, ribosome biogenesis; LOCATED IN: cytosolic small ribosomal subunit, cytosolic ribosome, ribosome, plasma membrane; EXPRESSED IN: 23 plant structures; EXPRESSED DURING: 13 growth stages; CONTAINS InterPro DOMAIN/s: Ribosomal protein, zinc-binding domain (InterPro:IPR011332), R…
Catma_IRHS_02161_r	4.58	3.81	-0.77	0.00264677	1	AT1G30130	protein_coding	na	na	unknown protein; FUNCTIONS IN: molecular_function unknown; INVOLVED IN: biological_process unknown; LOCATED IN: endomembrane system; EXPRESSED IN: 23 plant structures; EXPRESSED DURING: 13 growth stages; CONTAINS InterPro DOMAIN/s: Protein of unknown function DUF1365 (InterPro:IPR010775); Has 1789 Blast hits to 1789 proteins in 449 species: Archae - 0; Bacteria - 824; Metazoa - 0; Fungi - 6; Plan…
Catma_IRHS_03760_r	4.25	3.24	-1.01	0.00265308	1	AT1G64900	protein_coding	cytochrome P450, family 89, subfamily A, polypeptide 2	Encodes cytochrome P450 (CYP89A2).	cytochrome P450, family 89, subfamily A, polypeptide 2 (CYP89A2); FUNCTIONS IN: electron carrier activity, monooxygenase activity, iron ion binding, oxygen binding, heme binding; INVOLVED IN: oxidation reduction; EXPRESSED IN: 20 plant structures; EXPRESSED DURING: 13 growth stages; CONTAINS InterPro DOMAIN/s: Cytochrome P450 (InterPro:IPR001128), Cytochrome P450, conserved site (InterPro:IPR0179…
Catma_IRHS_31388	2.23	3.04	0.81	0.00266499	1	ATCG00770	protein_coding	ribosomal protein S8	chloroplast 30S ribosomal protein S8	ribosomal protein S8 (RPS8); FUNCTIONS IN: structural constituent of ribosome; INVOLVED IN: translation; LOCATED IN: plastid small ribosomal subunit, chloroplast, membrane; EXPRESSED IN: 22 plant structures; EXPRESSED DURING: 13 growth stages; CONTAINS InterPro DOMAIN/s: Ribosomal protein S8 (InterPro:IPR000630).
Catma_IRHS_02295	3.65	4.51	0.86	0.00268013	1	AT1G31812	protein_coding	acyl-CoA-binding protein 6	Acyl-CoA-binding protein. Bind acyl-CoA esters and protect acyl-CoAs from degradation by microsomal acyl-hydrolases.	acyl-CoA-binding protein 6 (ACBP6); FUNCTIONS IN: phosphatidylcholine binding, acyl-CoA binding; INVOLVED IN: response to freezing, response to cold, lipid transport; LOCATED IN: cytosol, plasma membrane; EXPRESSED IN: 25 plant structures; EXPRESSED DURING: 16 growth stages; CONTAINS InterPro DOMAIN/s: Acyl-CoA-binding protein, ACBP (InterPro:IPR000582), FERM/acyl-CoA-binding protein, 3-helical b…
Catma_IRHS_21926_r	3.3	4	0.7	0.00268282	1	AT4G35020	protein_coding	RAC-like 3	A member of ROP GTPase gene family; Encodes a Rho-like GTP binding protein.	RAC-like 3 (RAC3); FUNCTIONS IN: GTP binding, GTPase activity; INVOLVED IN: protein transport, small GTPase mediated signal transduction; LOCATED IN: in 6 components; EXPRESSED IN: 22 plant structures; EXPRESSED DURING: 13 growth stages; CONTAINS InterPro DOMAIN/s: Small GTP-binding protein (InterPro:IPR005225), Ras GTPase (InterPro:IPR001806), Ras (InterPro:IPR013753), Ras small GTPase, Rab type…
Catma_IRHS_49526_r	4.15	3.43	-0.72	0.002686	1	ath-MIRf10934-akr_r	NA	NA	NA	NA
Catma_IRHS_16183_r	7.29	6.41	-0.88	0.00268747	1	AT3G53740	protein_coding	Ribosomal protein L36e family protein	na	Ribosomal protein L36e family protein; FUNCTIONS IN: structural constituent of ribosome; INVOLVED IN: translation; LOCATED IN: cytosolic ribosome, ribosome, cytosolic large ribosomal subunit, plasma membrane, membrane; EXPRESSED IN: 23 plant structures; EXPRESSED DURING: 13 growth stages; CONTAINS InterPro DOMAIN/s: Ribosomal protein L36e (InterPro:IPR000509); BEST Arabidopsis thaliana protein ma…
Catma_IRHS_21578_r	3.72	4.4	0.68	0.00268842	1	AT4G30825	protein_coding	Tetratricopeptide repeat (TPR)-like superfamily protein	na	Tetratricopeptide repeat (TPR)-like superfamily protein; FUNCTIONS IN: molecular_function unknown; INVOLVED IN: cell cycle; LOCATED IN: nucleus; EXPRESSED IN: 21 plant structures; EXPRESSED DURING: 13 growth stages; CONTAINS InterPro DOMAIN/s: Pentatricopeptide repeat (InterPro:IPR002885), Cdk-activating kinase assembly factor (MAT1) (InterPro:IPR004575); BEST Arabidopsis thaliana protein match i…
Catma_IRHS_28723_r	5.83	4.64	-1.19	0.00269901	1	AT5G67385	protein_coding	Phototropic-responsive NPH3 family protein	na	Phototropic-responsive NPH3 family protein; FUNCTIONS IN: signal transducer activity; INVOLVED IN: response to light stimulus; CONTAINS InterPro DOMAIN/s: NPH3 (InterPro:IPR004249), BTB/POZ fold (InterPro:IPR011333), BTB/POZ-like (InterPro:IPR000210); BEST Arabidopsis thaliana protein match is: Phototropic-responsive NPH3 family protein (TAIR:AT3G49970.1); Has 920 Blast hits to 899 proteins in 47…
Catma_IRHS_01337_r	3.81	3.11	-0.7	0.00270895	1	AT1G17520	protein_coding	Homeodomain-like/winged-helix DNA-binding family protein	na	Homeodomain-like/winged-helix DNA-binding family protein; FUNCTIONS IN: DNA binding, sequence-specific DNA binding transcription factor activity; INVOLVED IN: in 6 processes; LOCATED IN: nucleus, nucleosome; EXPRESSED IN: 11 plant structures; EXPRESSED DURING: 7 growth stages; CONTAINS InterPro DOMAIN/s: Winged helix-turn-helix transcription repressor DNA-binding (InterPro:IPR011991), SANT, DNA-b…
Catma_IRHS_00927_r	2.42	1.51	-0.91	0.00272025	1	AT1G12240	protein_coding	Glycosyl hydrolases family 32 protein	na	ATBETAFRUCT4; FUNCTIONS IN: hydrolase activity, hydrolyzing O-glycosyl compounds, beta-fructofuranosidase activity; INVOLVED IN: sucrose catabolic process, using beta-fructofuranosidase, carbohydrate metabolic process; LOCATED IN: vacuole, plant-type cell wall; EXPRESSED IN: 25 plant structures; EXPRESSED DURING: 16 growth stages; CONTAINS InterPro DOMAIN/s: Protein of unknown function DUF3357 (I…
Catma_IRHS_22457_r	5.14	4.35	-0.79	0.00273486	1	AT4G11211	protein_coding	na	na	unknown protein; Has 35333 Blast hits to 34131 proteins in 2444 species: Archae - 798; Bacteria - 22429; Metazoa - 974; Fungi - 991; Plants - 531; Viruses - 0; Other Eukaryotes - 9610 (source: NCBI BLink).
Catma_IRHS_02829	2.47	3.19	0.72	0.00274016	1	AT1G49380	protein_coding	cytochrome c biogenesis protein family	na	cytochrome c biogenesis protein family; FUNCTIONS IN: molecular_function unknown; INVOLVED IN: cytochrome complex assembly; LOCATED IN: chloroplast; EXPRESSED IN: 22 plant structures; EXPRESSED DURING: 13 growth stages; CONTAINS InterPro DOMAIN/s: ResB-like (InterPro:IPR007816); Has 1416 Blast hits to 1414 proteins in 516 species: Archae - 0; Bacteria - 1016; Metazoa - 2; Fungi - 0; Plants - 45; …
Catma_IRHS_17189_r	4.05	4.82	0.77	0.00274168	1	AT3G22942	protein_coding	G-protein gamma subunit 2	heterotrimeric G-protein gamma subunit 2(AGG2)	G-protein gamma subunit 2 (AGG2); FUNCTIONS IN: molecular_function unknown; INVOLVED IN: basipetal auxin transport, seed germination, lateral root development; LOCATED IN: plasma membrane, heterotrimeric G-protein complex; EXPRESSED IN: hydathode, root cortex, root epidermis, differentiation zone, guard cell; BEST Arabidopsis thaliana protein match is: Ggamma-subunit 1 (TAIR:AT3G63420.2); Has 82 …
Catma_IRHS_28475_r	4.17	3.48	-0.69	0.00274287	1	AT5G64610	protein_coding	histone acetyltransferase of the MYST family 1	Encodes an enzyme with histone acetyltransferase activity. HAM1 primarily acetylate histone H4, but also display some ability to acetylate H3. Prior acetylation of lysine 5 on histone H4 reduces radioactive acetylation by either HAM1. HAM1 acetylates histone H4 lysine 5.	histone acetyltransferase of the MYST family 1 (HAM1); FUNCTIONS IN: histone acetyltransferase activity, zinc ion binding, nucleic acid binding; INVOLVED IN: chromatin assembly or disassembly, regulation of transcription; LOCATED IN: nucleus; EXPRESSED IN: 23 plant structures; EXPRESSED DURING: 13 growth stages; CONTAINS InterPro DOMAIN/s: Winged helix-turn-helix transcription repressor DNA-bindi…
Catma_IRHS_19499_r	5.37	4.67	-0.7	0.00274915	1	AT4G00710	protein_coding	BR-signaling kinase 3	Encodes BR-signaling kinase 3 (BSK3), one of the three homologous BR-signaling kinases (BSK1, AT4G35230; BSK2, AT5G46570; BSK3, AT4G00710). Mediates signal transduction from receptor kinase BRI1 by functioning as the substrate of BRI1. Plasma membrane localized.	BR-signaling kinase 3 (BSK3); FUNCTIONS IN: binding, protein kinase activity, kinase activity, ATP binding; INVOLVED IN: brassinosteroid mediated signaling pathway, N-terminal protein myristoylation; LOCATED IN: plasma membrane, membrane; EXPRESSED IN: 22 plant structures; EXPRESSED DURING: 13 growth stages; CONTAINS InterPro DOMAIN/s: Tetratricopeptide-like helical (InterPro:IPR011990), Protein …
Catma_IRHS_25907_r	5.3	4.35	-0.95	0.00275025	1	AT5G23450	protein_coding	long-chain base (LCB) kinase 1	Encodes a sphingosine kinase that specifically phosphorylates D-erythro-dihydrosphingosine (DHS), but not N-acetyl-DHS or D-threo-DHS. It also also phosphorylates D-erythro-sphingosine, trans-4, trans-8-sphingadienine and phytosphingosine.	long-chain base (LCB) kinase 1 (LCBK1); FUNCTIONS IN: diacylglycerol kinase activity, D-erythro-sphingosine kinase activity; INVOLVED IN: activation of protein kinase C activity by G-protein coupled receptor protein signaling pathway, sphingolipid biosynthetic process; LOCATED IN: plasma membrane; EXPRESSED IN: 23 plant structures; EXPRESSED DURING: 15 growth stages; CONTAINS InterPro DOMAIN/s: D…
Catma_IRHS_00639_r	2.6	1.93	-0.67	0.00275669	1	AT1G08800	protein_coding	Protein of unknown function, DUF593	na	Protein of unknown function, DUF593; INVOLVED IN: response to salt stress, N-terminal protein myristoylation; LOCATED IN: endomembrane system; EXPRESSED IN: 20 plant structures; EXPRESSED DURING: 12 growth stages; CONTAINS InterPro DOMAIN/s: Protein of unknown function DUF593 (InterPro:IPR007656); BEST Arabidopsis thaliana protein match is: Protein of unknown function, DUF593 (TAIR:AT2G30690.1); …
Catma_IRHS_03318_r	4.04	3.2	-0.84	0.00275834	1	AT1G56520	protein_coding	Disease resistance protein (TIR-NBS-LRR class) family	na	Disease resistance protein (TIR-NBS-LRR class) family; FUNCTIONS IN: transmembrane receptor activity, nucleoside-triphosphatase activity, nucleotide binding, ATP binding; INVOLVED IN: signal transduction, apoptosis, defense response, innate immune response; LOCATED IN: intrinsic to membrane; CONTAINS InterPro DOMAIN/s: ATPase, AAA+ type, core (InterPro:IPR003593), NB-ARC (InterPro:IPR002182), Tol…
Catma_IRHS_19607_r	5.69	4.42	-1.27	0.00276245	1	AT4G02080	protein_coding	secretion-associated RAS super family 2	A member of ARF-like GTPase family. A thaliana has 21 members, in two subfamilies, ARF and ARF-like (ARL) GTPases.	secretion-associated RAS super family 2 (SAR2); FUNCTIONS IN: GTP binding; INVOLVED IN: intracellular protein transport; LOCATED IN: plasma membrane; EXPRESSED IN: 26 plant structures; EXPRESSED DURING: 15 growth stages; CONTAINS InterPro DOMAIN/s: Small GTP-binding protein (InterPro:IPR005225), Small GTPase SAR1-type (InterPro:IPR006687), ARF/SAR superfamily (InterPro:IPR006689); BEST Arabidopsi…
Catma_IRHS_24998	2.47	3.36	0.89	0.00277095	1	AT5G10390	protein_coding	Histone superfamily protein	na	Histone superfamily protein; FUNCTIONS IN: DNA binding; INVOLVED IN: nucleosome assembly; LOCATED IN: chloroplast, nucleosome; EXPRESSED IN: 23 plant structures; EXPRESSED DURING: 13 growth stages; CONTAINS InterPro DOMAIN/s: Histone H3 (InterPro:IPR000164), Histone-fold (InterPro:IPR009072), Histone core (InterPro:IPR007125); BEST Arabidopsis thaliana protein match is: Histone superfamily protei…
Catma_IRHS_08701_r	5.16	5.84	0.68	0.00278535	1	AT2G19270	protein_coding	na	na	CONTAINS InterPro DOMAIN/s: Mitotic checkpoint protein PRCC, C-terminal (InterPro:IPR018800); Has 930 Blast hits to 533 proteins in 146 species: Archae - 0; Bacteria - 18; Metazoa - 327; Fungi - 143; Plants - 61; Viruses - 0; Other Eukaryotes - 381 (source: NCBI BLink).
Catma_IRHS_28462_r	2.63	1.9	-0.73	0.00278742	1	AT5G64430	protein_coding	Octicosapeptide/Phox/Bem1p family protein	na	Octicosapeptide/Phox/Bem1p family protein; FUNCTIONS IN: molecular_function unknown; INVOLVED IN: biological_process unknown; LOCATED IN: chloroplast envelope; EXPRESSED IN: cultured cell; CONTAINS InterPro DOMAIN/s: Octicosapeptide/Phox/Bem1p (InterPro:IPR000270); BEST Arabidopsis thaliana protein match is: Octicosapeptide/Phox/Bem1p family protein (TAIR:AT5G09620.1); Has 1807 Blast hits to 1807…
Catma_IRHS_13849_r	3.71	4.69	0.98	0.00279343	1	AT3G11090	protein_coding	LOB domain-containing protein 21	na	LOB domain-containing protein 21 (LBD21); CONTAINS InterPro DOMAIN/s: Lateral organ boundaries, LOB (InterPro:IPR004883); BEST Arabidopsis thaliana protein match is: LOB domain-containing protein 25 (TAIR:AT3G27650.1); Has 1016 Blast hits to 1011 proteins in 25 species: Archae - 0; Bacteria - 0; Metazoa - 0; Fungi - 0; Plants - 1016; Viruses - 0; Other Eukaryotes - 0 (source: NCBI BLink).
Catma_IRHS_31831_r	4.42	3.72	-0.7	0.0027972	1	AT2G24360	protein_coding	Protein kinase superfamily protein	na	Protein kinase superfamily protein; FUNCTIONS IN: protein serine/threonine/tyrosine kinase activity, protein tyrosine kinase activity, kinase activity; INVOLVED IN: protein amino acid phosphorylation; LOCATED IN: plasma membrane; EXPRESSED IN: 24 plant structures; EXPRESSED DURING: 14 growth stages; CONTAINS InterPro DOMAIN/s: Protein kinase, catalytic domain (InterPro:IPR000719), Serine-threonin…
Catma_IRHS_22066_r	4.98	4.1	-0.88	0.00280473	1	AT4G36790	protein_coding	Major facilitator superfamily protein	na	Major facilitator superfamily protein; FUNCTIONS IN: carbohydrate transmembrane transporter activity, sugar:hydrogen symporter activity; INVOLVED IN: transmembrane transport; LOCATED IN: membrane; EXPRESSED IN: 18 plant structures; EXPRESSED DURING: 12 growth stages; CONTAINS InterPro DOMAIN/s: Major facilitator superfamily (InterPro:IPR020846), Major facilitator superfamily MFS-1 (InterPro:IPR01…
Catma_IRHS_20458_r	2.8	2.11	-0.69	0.0028156	1	AT4G16740	protein_coding	terpene synthase 03	Encodes an (E,E)-alpha-farnesene synthase in the Col ecotype of Arabidopsis. This enzyme can also catalyze the formation of (E)-beta-ocimene as well as trace amounts of myrcene and other related compounds in vitro. The cytosolic localization of the protein may make it favor (E,E)-alpha-farnesene biosynthesis because the precursor of this product, FPP, is primarily cytosolic. Transcript levels for…	terpene synthase 03 (TPS03); CONTAINS InterPro DOMAIN/s: Terpene synthase, metal-binding domain (InterPro:IPR005630), Terpenoid synthase (InterPro:IPR008949), Terpenoid cylases/protein prenyltransferase alpha-alpha toroid (InterPro:IPR008930), Terpene synthase-like (InterPro:IPR001906); BEST Arabidopsis thaliana protein match is: terpene synthase-like sequence-1,8-cineole (TAIR:AT3G25820.1); Has …
Catma_IRHS_09954_r	4.18	4.88	0.7	0.002829	1	AT2G36160	protein_coding	Ribosomal protein S11 family protein	na	Ribosomal protein S11 family protein; FUNCTIONS IN: structural constituent of ribosome; INVOLVED IN: translation; LOCATED IN: cytosolic small ribosomal subunit, cytosolic ribosome, plasma membrane, chloroplast, membrane; EXPRESSED IN: 26 plant structures; EXPRESSED DURING: 13 growth stages; CONTAINS InterPro DOMAIN/s: Ribosomal protein S11 (InterPro:IPR001971), Ribosomal S11, conserved site (Inte…
Catma_IRHS_14294_r	6.64	5.73	-0.91	0.00283386	1	AT3G16190	protein_coding	Isochorismatase family protein	na	Isochorismatase family protein; FUNCTIONS IN: catalytic activity; INVOLVED IN: metabolic process; LOCATED IN: cellular_component unknown; EXPRESSED IN: 23 plant structures; EXPRESSED DURING: 14 growth stages; CONTAINS InterPro DOMAIN/s: Isochorismatase-like (InterPro:IPR000868); BEST Arabidopsis thaliana protein match is: nicotinamidase 2 (TAIR:AT5G23230.1); Has 6935 Blast hits to 6933 proteins i…
Catma_IRHS_28387_r	2.75	1.57	-1.18	0.00284455	1	AT5G63580	protein_coding	flavonol synthase 2	encodes a protein whose sequence is similar to flavonol synthase	flavonol synthase 2 (FLS2); CONTAINS InterPro DOMAIN/s: Oxoglutarate/iron-dependent oxygenase (InterPro:IPR005123); BEST Arabidopsis thaliana protein match is: flavonol synthase 1 (TAIR:AT5G08640.2); Has 7130 Blast hits to 7103 proteins in 905 species: Archae - 0; Bacteria - 928; Metazoa - 80; Fungi - 632; Plants - 4738; Viruses - 0; Other Eukaryotes - 752 (source: NCBI BLink).
Catma_IRHS_56239_r	5.17	4.23	-0.94	0.00285301	1	Chr2_AT2TE08755_r	NA	NA	NA	NA
Catma_IRHS_03335_r	2.62	1.94	-0.68	0.00285539	1	AT1G56720	protein_coding	Protein kinase superfamily protein	na	Protein kinase superfamily protein; FUNCTIONS IN: protein serine/threonine kinase activity, protein kinase activity, kinase activity, ATP binding; INVOLVED IN: protein amino acid phosphorylation; LOCATED IN: cellular_component unknown; EXPRESSED IN: 23 plant structures; EXPRESSED DURING: 13 growth stages; CONTAINS InterPro DOMAIN/s: Protein kinase, ATP binding site (InterPro:IPR017441), Protein k…
Catma_IRHS_09111_r	6.03	6.7	0.67	0.00286231	1	AT2G25060	protein_coding	early nodulin-like protein 14	na	early nodulin-like protein 14 (ENODL14); FUNCTIONS IN: electron carrier activity, copper ion binding; LOCATED IN: anchored to plasma membrane, plasma membrane, anchored to membrane; EXPRESSED IN: 20 plant structures; EXPRESSED DURING: 13 growth stages; CONTAINS InterPro DOMAIN/s: Plastocyanin-like (InterPro:IPR003245), Cupredoxin (InterPro:IPR008972); BEST Arabidopsis thaliana protein match is: e…
Catma_IRHS_35066_r	4.42	3.56	-0.86	0.00286507	1	AT3G05932.1_r	NA	NA	NA	NA
Catma_IRHS_01837	4.99	5.67	0.68	0.00286733	1	AT1G24240	protein_coding	Ribosomal protein L19 family protein	na	Ribosomal protein L19 family protein; FUNCTIONS IN: structural constituent of ribosome; INVOLVED IN: translation, ribosome biogenesis; LOCATED IN: ribosome, intracellular; EXPRESSED IN: 22 plant structures; EXPRESSED DURING: 13 growth stages; CONTAINS InterPro DOMAIN/s: Ribosomal protein L19 (InterPro:IPR001857); BEST Arabidopsis thaliana protein match is: Ribosomal protein L19 family protein (TA…
Catma_IRHS_02515	3.77	3.08	-0.69	0.00288086	1	AT1E35310	NA	NA	NA	NA
Catma_IRHS_28426_r	3.06	2.33	-0.73	0.00289012	1	AT5G64020	protein_coding	TRICHOME BIREFRINGENCE-LIKE 14	Encodes a member of the TBL (TRICHOME BIREFRINGENCE-LIKE) gene family containing a plant-specific DUF231 (domain of unknown function) domain. TBL gene family has 46 members, two of which (TBR/AT5G06700 and TBL3/AT5G01360) have been shown to be involved in the synthesis and deposition of secondary wall cellulose, presumably by influencing the esterification state of pectic polymers. A nomenclature…	TRICHOME BIREFRINGENCE-LIKE 14 (TBL14); INVOLVED IN: biological_process unknown; LOCATED IN: endomembrane system; CONTAINS InterPro DOMAIN/s: Protein of unknown function DUF231, plant (InterPro:IPR004253); BEST Arabidopsis thaliana protein match is: TRICHOME BIREFRINGENCE-LIKE 15 (TAIR:AT2G37720.1); Has 1334 Blast hits to 1314 proteins in 27 species: Archae - 0; Bacteria - 0; Metazoa - 0; Fungi -…
Catma_IRHS_02178_r	2.56	1.89	-0.67	0.00289197	1	AT1G30320	protein_coding	Remorin family protein	na	Remorin family protein; FUNCTIONS IN: DNA binding; LOCATED IN: plasma membrane; CONTAINS InterPro DOMAIN/s: Remorin, C-terminal (InterPro:IPR005516); BEST Arabidopsis thaliana protein match is: Remorin family protein (TAIR:AT2G02170.2); Has 12397 Blast hits to 7447 proteins in 1066 species: Archae - 25; Bacteria - 2897; Metazoa - 2750; Fungi - 978; Plants - 862; Viruses - 38; Other Eukaryotes - 4…
Catma_IRHS_30306_r	4.91	4.23	-0.68	0.00289228	1	AT5G19151	protein_coding	na	na	unknown protein; FUNCTIONS IN: molecular_function unknown; INVOLVED IN: biological_process unknown; LOCATED IN: endomembrane system; Has 30201 Blast hits to 17322 proteins in 780 species: Archae - 12; Bacteria - 1396; Metazoa - 17338; Fungi - 3422; Plants - 5037; Viruses - 0; Other Eukaryotes - 2996 (source: NCBI BLink).
Catma_IRHS_10644_r	2.13	1.42	-0.71	0.00289531	1	AT2G44790	protein_coding	uclacyanin 2	Encodes a uclacyanin, a protein precursor that is closely related to precursors of stellacyanins and a blue copper protein from pea pods.	uclacyanin 2 (UCC2); FUNCTIONS IN: electron carrier activity, copper ion binding; LOCATED IN: anchored to plasma membrane, anchored to membrane; EXPRESSED IN: 21 plant structures; EXPRESSED DURING: 12 growth stages; CONTAINS InterPro DOMAIN/s: Plastocyanin-like (InterPro:IPR003245), Cupredoxin (InterPro:IPR008972); BEST Arabidopsis thaliana protein match is: uclacyanin 3 (TAIR:AT3G60280.1); Has 7…
Catma_IRHS_04391_r	1.74	1.04	-0.7	0.00289585	1	AT1G73330	protein_coding	drought-repressed 4	encodes a plant-specific protease inhibitor-like protein whose transcript level in root disappears in response to progressive drought stress. The decrease in transcript level is independent from abscisic acid level.	drought-repressed 4 (DR4); FUNCTIONS IN: peptidase inhibitor activity; INVOLVED IN: response to water deprivation; LOCATED IN: endomembrane system; EXPRESSED IN: 11 plant structures; EXPRESSED DURING: LP.06 six leaves visible, LP.04 four leaves visible, 4 leaf senescence stage, petal differentiation and expansion stage; CONTAINS InterPro DOMAIN/s: Proteinase inhibitor I3, Kunitz legume (InterPro:…
Catma_IRHS_14159	3.4	4.07	0.67	0.00289977	1	AT3G14600	protein_coding	Ribosomal protein L18ae/LX family protein	na	Ribosomal protein L18ae/LX family protein; FUNCTIONS IN: structural constituent of ribosome; INVOLVED IN: N-terminal protein myristoylation, translation, ribosome biogenesis; LOCATED IN: cytosolic ribosome, ribosome, cytosolic large ribosomal subunit, membrane; EXPRESSED IN: 23 plant structures; EXPRESSED DURING: 13 growth stages; CONTAINS InterPro DOMAIN/s: Ribosomal protein L18ae/LX (InterPro:I…
Catma_IRHS_17381_r	4.46	5.13	0.67	0.00290072	1	AT3G50270	protein_coding	HXXXD-type acyl-transferase family protein	na	HXXXD-type acyl-transferase family protein; FUNCTIONS IN: transferase activity, transferring acyl groups other than amino-acyl groups, transferase activity; INVOLVED IN: biological_process unknown; EXPRESSED IN: 19 plant structures; EXPRESSED DURING: 13 growth stages; CONTAINS InterPro DOMAIN/s: Transferase (InterPro:IPR003480); BEST Arabidopsis thaliana protein match is: HXXXD-type acyl-transfer…
Catma_IRHS_10672_r	4.77	4.02	-0.75	0.00291244	1	AT2G45140	protein_coding	plant VAP homolog 12	Encodes a Plant VAMP-Associated protein that localizes to the ER and binds to the sitosterol-binding protein ORP3a. The WFDE motif in ORP3a appears to be important for this direct interaction. Mutation of this motif causes ORP3a to relocalize to the Golgi and cytosol. The interaction between PVA12 and ORP3a does not appear to be sterol-dependent.	plant VAP homolog 12 (PVA12); FUNCTIONS IN: structural molecule activity; LOCATED IN: cytosol, endoplasmic reticulum, nucleus, plasma membrane; EXPRESSED IN: 26 plant structures; EXPRESSED DURING: 14 growth stages; CONTAINS InterPro DOMAIN/s: PapD-like (InterPro:IPR008962), Major sperm protein (InterPro:IPR000535), Vesicle-associated membrane protein (InterPro:IPR016763); BEST Arabidopsis thalian…
Catma_IRHS_01497	2.08	1.39	-0.69	0.00291855	1	AT1G19670	protein_coding	chlorophyllase 1	Chlorophyllase is the first enzyme involved in chlorophyll degradation. It catalyzes the hydrolysis of the ester bond to yield chlorophyllide and phytol. AtCLH1 lacks a typical signal sequence for the chloroplast. Its expression is induced rapidly by methyljasmonate, a known promoter of senescence and chlorophyll degradation.	chlorophyllase 1 (CLH1); FUNCTIONS IN: chlorophyllase activity; INVOLVED IN: response to jasmonic acid stimulus, chlorophyll catabolic process, jasmonic acid mediated signaling pathway, response to stress; LOCATED IN: vacuole; EXPRESSED IN: 21 plant structures; EXPRESSED DURING: 14 growth stages; CONTAINS InterPro DOMAIN/s: Chlorophyllase-like (InterPro:IPR010821), Chlorophyllase, chloroplast (In…
Catma_IRHS_75495	6.2	5.54	-0.66	0.00292053	1	LTR_Chr1:16230678-16231099	NA	NA	NA	NA
Catma_IRHS_01013_r	4.7	5.58	0.88	0.00292363	1	AT1G13320	protein_coding	protein phosphatase 2A subunit A3	one of three genes encoding the 65 kDa regulatory subunit of protein phosphatase 2A (PP2A)	protein phosphatase 2A subunit A3 (PP2AA3); FUNCTIONS IN: binding, protein phosphatase type 2A regulator activity; INVOLVED IN: regulation of phosphorylation; LOCATED IN: cell wall, plasma membrane, protein phosphatase type 2A complex; EXPRESSED IN: 25 plant structures; EXPRESSED DURING: 15 growth stages; CONTAINS InterPro DOMAIN/s: HEAT (InterPro:IPR000357), Armadillo-like helical (InterPro:IPR0…
Catma_IRHS_22312_r	3.74	2.47	-1.27	0.00292787	1	AT4G39950	protein_coding	cytochrome P450, family 79, subfamily B, polypeptide 2	Belongs to cytochrome P450 and is involved in tryptophan metabolism. Converts Trp to indo-3-acetaldoxime (IAOx), a precursor to IAA and indole glucosinolates.	cytochrome P450, family 79, subfamily B, polypeptide 2 (CYP79B2); FUNCTIONS IN: electron carrier activity, monooxygenase activity, iron ion binding, oxygen binding, heme binding; INVOLVED IN: in 8 processes; LOCATED IN: chloroplast; EXPRESSED IN: 25 plant structures; EXPRESSED DURING: 13 growth stages; CONTAINS InterPro DOMAIN/s: Cytochrome P450 (InterPro:IPR001128), Cytochrome P450, E-class, gro…
Catma_IRHS_04407_r	5.71	6.58	0.86	0.00293848	1	AT1G73530	protein_coding	RNA-binding (RRM/RBD/RNP motifs) family protein	na	RNA-binding (RRM/RBD/RNP motifs) family protein; FUNCTIONS IN: RNA binding, nucleotide binding, nucleic acid binding; INVOLVED IN: biological_process unknown; LOCATED IN: chloroplast; EXPRESSED IN: 22 plant structures; EXPRESSED DURING: 13 growth stages; CONTAINS InterPro DOMAIN/s: RNA recognition motif, RNP-1 (InterPro:IPR000504), Nucleotide-binding, alpha-beta plait (InterPro:IPR012677); BEST A…
Catma_IRHS_33410	5.27	4.41	-0.87	0.00294285	1	AT3G05905	other_rna	other RNA	Potential natural antisense gene, locus overlaps with AT3G05900	na
Catma_IRHS_09669_r	3.74	3.07	-0.67	0.00295635	1	AT2G32680	protein_coding	receptor like protein 23	na	receptor like protein 23 (RLP23); FUNCTIONS IN: kinase activity; INVOLVED IN: signal transduction, defense response; LOCATED IN: endomembrane system; EXPRESSED IN: 17 plant structures; EXPRESSED DURING: 9 growth stages; CONTAINS InterPro DOMAIN/s: Leucine-rich repeat (InterPro:IPR001611); BEST Arabidopsis thaliana protein match is: receptor like protein 24 (TAIR:AT2G33020.1); Has 122044 Blast hit…
Catma_IRHS_01895_r	2.76	2.04	-0.72	0.00296153	1	AT1E25930	NA	NA	NA	NA
Catma_IRHS_17259	2.38	3.09	0.71	0.00296543	1	AT3G28900	protein_coding	Ribosomal protein L34e superfamily protein	na	Ribosomal protein L34e superfamily protein; FUNCTIONS IN: structural constituent of ribosome; INVOLVED IN: translation, ribosome biogenesis; LOCATED IN: cytosolic ribosome, ribosome, cytosolic large ribosomal subunit; EXPRESSED IN: 22 plant structures; EXPRESSED DURING: 13 growth stages; CONTAINS InterPro DOMAIN/s: Ribosomal protein L34e, conserved site (InterPro:IPR018065), Ribosomal protein L34…
Catma_IRHS_17495_r	6.88	6.22	-0.66	0.00296997	1	AT3G61080	protein_coding	Protein kinase superfamily protein	na	Protein kinase superfamily protein; FUNCTIONS IN: kinase activity; INVOLVED IN: biological_process unknown; LOCATED IN: mitochondrion, chloroplast; EXPRESSED IN: 23 plant structures; EXPRESSED DURING: 13 growth stages; CONTAINS InterPro DOMAIN/s: Fructosamine/Ketosamine-3-kinase (InterPro:IPR016477), Protein kinase-like domain (InterPro:IPR011009); Has 2101 Blast hits to 2101 proteins in 833 spec…
Catma_IRHS_11337_r	6.12	5.26	-0.86	0.00297185	1	AT2G32580	protein_coding	Protein of unknown function (DUF1068)	na	Protein of unknown function (DUF1068); FUNCTIONS IN: molecular_function unknown; INVOLVED IN: biological_process unknown; LOCATED IN: endomembrane system; EXPRESSED IN: 22 plant structures; EXPRESSED DURING: 13 growth stages; CONTAINS InterPro DOMAIN/s: Protein of unknown function DUF1068 (InterPro:IPR010471); BEST Arabidopsis thaliana protein match is: Protein of unknown function (DUF1068) (TAIR…
Catma_IRHS_16152_r	5.43	4.73	-0.7	0.00297308	1	AT3G53110	protein_coding	P-loop containing nucleoside triphosphate hydrolases superfamily protein	Encodes a putative DEAD-Box RNA Helicase and has RNA-dependent ATPase activity. Mutant is Sensitive to chilling stress and heat stress. Germination of the mutant is inhibited by ABA. LOS4 may be involved in temperature sensing. Is enriched in the nuclear envelope and also located in the cytoplasm. LOS4 is involved in export of poly A RNA.	LOW EXPRESSION OF OSMOTICALLY RESPONSIVE GENES 4 (LOS4); FUNCTIONS IN: RNA helicase activity, RNA-dependent ATPase activity, ATP-dependent helicase activity; INVOLVED IN: poly(A)+ mRNA export from nucleus, response to cold, response to heat, response to abscisic acid stimulus; LOCATED IN: nuclear envelope, plasma membrane, cytoplasm; EXPRESSED IN: 23 plant structures; EXPRESSED DURING: 13 growth …
Catma_IRHS_34722_r	2.39	1.73	-0.66	0.00297507	1	AT1G18191.1_r	NA	NA	NA	NA
Catma_IRHS_02687_r	4.25	5	0.74	0.00298268	1	AT1G47210	protein_coding	cyclin-dependent protein kinase 3;2	na	cyclin-dependent protein kinase 3;2 (CYCA3;2); CONTAINS InterPro DOMAIN/s: G2/mitotic-specific cyclin A (InterPro:IPR015453), Cyclin-like (InterPro:IPR011028), Cyclin-related (InterPro:IPR013763), Cyclin, N-terminal (InterPro:IPR006671), Cyclin, A/B/D/E (InterPro:IPR014400); BEST Arabidopsis thaliana protein match is: Cyclin A3;1 (TAIR:AT5G43080.1); Has 3166 Blast hits to 3165 proteins in 336 spe…
Catma_IRHS_01198_r	5.56	6.27	0.71	0.00299623	1	AT1G15690	protein_coding	Inorganic H pyrophosphatase family protein	Encodes a H(+)-translocating (pyrophosphate-energized) inorganic pyrophosphatase (H(+)-PPase; EC 3.6.1.1) located in the vacuolar membrane. Expression is found in all tissues examined, including meristems and floral organ primordium. Expression is particularly enhanced in pollen, and is repressed by light. Over expression and loss of function phenotypes suggest AVP1 is involved in regulation of a…	AVP1; FUNCTIONS IN: hydrogen-translocating pyrophosphatase activity; INVOLVED IN: response to water deprivation, response to salt stress, establishment or maintenance of transmembrane electrochemical gradient, leaf development, auxin polar transport; LOCATED IN: in 10 components; EXPRESSED IN: 28 plant structures; EXPRESSED DURING: 16 growth stages; CONTAINS InterPro DOMAIN/s: Inorganic H+ pyroph…
Catma_IRHS_20843_r	6.19	5.08	-1.11	0.00300352	1	AT4G21850	protein_coding	methionine sulfoxide reductase B9	na	methionine sulfoxide reductase B9 (MSRB9); FUNCTIONS IN: peptide-methionine-(S)-S-oxide reductase activity; INVOLVED IN: oxidation reduction; LOCATED IN: cytosol; EXPRESSED IN: 18 plant structures; EXPRESSED DURING: 12 growth stages; CONTAINS InterPro DOMAIN/s: Methionine sulphoxide reductase B (InterPro:IPR002579), Mss4-like (InterPro:IPR011057); BEST Arabidopsis thaliana protein match is: methi…
Catma_IRHS_24755_r	3.83	4.56	0.72	0.00300839	1	AT5G06960	protein_coding	OCS-element binding factor 5	Encodes a basic leucine zipper (B-ZIP) containing protein that interacts with NPR1 to promote expression of salicylic acid induced genes. Binds the ocs-element.	OCS-element binding factor 5 (OBF5); CONTAINS InterPro DOMAIN/s: Basic-leucine zipper (bZIP) transcription factor (InterPro:IPR004827), bZIP transcription factor, bZIP-1 (InterPro:IPR011616); BEST Arabidopsis thaliana protein match is: TGACG motif-binding factor 6 (TAIR:AT3G12250.2); Has 1807 Blast hits to 1807 proteins in 277 species: Archae - 0; Bacteria - 0; Metazoa - 736; Fungi - 347; Plants …
Catma_IRHS_18354	2.89	3.55	0.66	0.00302118	1	AT3G22235	protein_coding	na	na	BEST Arabidopsis thaliana protein match is: pathogen and circadian controlled 1 (TAIR:AT3G22231.1); Has 122 Blast hits to 122 proteins in 11 species: Archae - 0; Bacteria - 0; Metazoa - 0; Fungi - 0; Plants - 122; Viruses - 0; Other Eukaryotes - 0 (source: NCBI BLink).
Catma_IRHS_28862_r	6.01	5.22	-0.79	0.00302621	1	AT5G11200	protein_coding	DEAD/DEAH box RNA helicase family protein	na	DEAD/DEAH box RNA helicase family protein ; FUNCTIONS IN: helicase activity, ATP-dependent helicase activity, ATP binding, nucleic acid binding; INVOLVED IN: biological_process unknown; LOCATED IN: cell wall; EXPRESSED IN: male gametophyte, guard cell, pollen tube, seed, leaf; EXPRESSED DURING: M germinated pollen stage; CONTAINS InterPro DOMAIN/s: RNA helicase, DEAD-box type, Q motif (InterPro:I…
Catma_IRHS_13641_r	3.29	2.63	-0.67	0.00303501	1	AT3G08570	protein_coding	Phototropic-responsive NPH3 family protein	na	Phototropic-responsive NPH3 family protein; FUNCTIONS IN: signal transducer activity; INVOLVED IN: response to light stimulus; LOCATED IN: chloroplast; EXPRESSED IN: 7 plant structures; EXPRESSED DURING: F mature embryo stage, petal differentiation and expansion stage, E expanded cotyledon stage, D bilateral stage; CONTAINS InterPro DOMAIN/s: NPH3 (InterPro:IPR004249), BTB/POZ (InterPro:IPR013069…
Catma_IRHS_02956_r	3.73	4.39	0.66	0.00303587	1	AT1G51310	protein_coding	transferases;tRNA (5-methylaminomethyl-2-thiouridylate)-methyltransferases	na	transferases;tRNA (5-methylaminomethyl-2-thiouridylate)-methyltransferases; FUNCTIONS IN: tRNA (5-methylaminomethyl-2-thiouridylate)-methyltransferase activity, transferase activity; INVOLVED IN: tRNA processing, RNA processing; LOCATED IN: chloroplast, cytoplasm; EXPRESSED IN: 23 plant structures; EXPRESSED DURING: 13 growth stages; CONTAINS InterPro DOMAIN/s: Rossmann-like alpha/beta/alpha sand…
Catma_IRHS_21182_r	4.78	5.44	0.66	0.00303818	1	AT4G25910	protein_coding	NFU domain protein 3	Encodes a protein containing the NFU domain that may be involved in iron-sulfur cluster assembly. Part of a five member gene family, more closely related to NFU1 and 2 than to NFU4 and 5. Targeted to the chloroplast.	NFU domain protein 3 (NFU3); CONTAINS InterPro DOMAIN/s: NIF system FeS cluster assembly, NifU, C-terminal (InterPro:IPR001075); BEST Arabidopsis thaliana protein match is: NIFU-like protein 2 (TAIR:AT5G49940.1); Has 30201 Blast hits to 17322 proteins in 780 species: Archae - 12; Bacteria - 1396; Metazoa - 17338; Fungi - 3422; Plants - 5037; Viruses - 0; Other Eukaryotes - 2996 (source: NCBI BLin…
Catma_IRHS_10557_r	3.66	4.37	0.71	0.00304974	1	AT2G43630	protein_coding	na	na	FUNCTIONS IN: molecular_function unknown; INVOLVED IN: biological_process unknown; LOCATED IN: chloroplast thylakoid membrane, chloroplast, nucleus, chloroplast envelope; EXPRESSED IN: 22 plant structures; EXPRESSED DURING: 13 growth stages; BEST Arabidopsis thaliana protein match is: glycine-rich protein (TAIR:AT3G59640.2); Has 67 Blast hits to 67 proteins in 20 species: Archae - 0; Bacteria - 4…
Catma_IRHS_14805_r	4.05	4.71	0.66	0.00305539	1	AT3G22420	protein_coding	with no lysine (K) kinase 2	Encodes a member of the WNK family (9 members in all) of protein kinases, the structural design of which is clearly distinct from those of other known protein kinases, such as receptor-like kinases and mitogen-activated protein kinases. Its transcription is under the control of circadian rhythms.	with no lysine (K) kinase 2 (WNK2); CONTAINS InterPro DOMAIN/s: Protein kinase, catalytic domain (InterPro:IPR000719), Serine/threonine-protein kinase domain (InterPro:IPR002290), Tyrosine-protein kinase, catalytic domain (InterPro:IPR020635), Serine/threonine-protein kinase-like domain (InterPro:IPR017442), Protein kinase-like domain (InterPro:IPR011009), Serine/threonine-protein kinase, active …
Catma_IRHS_13682_r	2.74	1.93	-0.81	0.00305634	1	AT3G09020	protein_coding	alpha 1,4-glycosyltransferase family protein	na	alpha 1,4-glycosyltransferase family protein; FUNCTIONS IN: transferase activity, transferring glycosyl groups, transferase activity; INVOLVED IN: biological_process unknown; LOCATED IN: Golgi stack; EXPRESSED IN: 10 plant structures; EXPRESSED DURING: 6 growth stages; CONTAINS InterPro DOMAIN/s: Alpha 1,4-glycosyltransferase conserved region (InterPro:IPR007652), Glycosyltransferase, DXD sugar-b…
Catma_IRHS_38948	4.47	5.15	0.68	0.00306063	1	At2NC010700	NA	NA	NA	NA
Catma_IRHS_27995	1.91	2.57	0.66	0.00306306	1	AT5G58590	protein_coding	RAN binding protein 1	Encodes a Ran-binding protein 1 homolog (RanBP1).	RAN binding protein 1 (RANBP1); FUNCTIONS IN: protein binding; INVOLVED IN: protein import into nucleus, translocation; LOCATED IN: cellular_component unknown; EXPRESSED IN: 23 plant structures; EXPRESSED DURING: 14 growth stages; CONTAINS InterPro DOMAIN/s: Ran binding protein 1 (InterPro:IPR000156), Pleckstrin homology-type (InterPro:IPR011993); BEST Arabidopsis thaliana protein match is: Pleck…
Catma_IRHS_18042_r	4.22	4.91	0.69	0.00306418	1	AT3G44160	protein_coding	Outer membrane OMP85 family protein	na	Outer membrane OMP85 family protein; FUNCTIONS IN: molecular_function unknown; INVOLVED IN: N-terminal protein myristoylation; LOCATED IN: outer membrane; CONTAINS InterPro DOMAIN/s: Bacterial surface antigen (D15) (InterPro:IPR000184); BEST Arabidopsis thaliana protein match is: Outer membrane OMP85 family protein (TAIR:AT3G48620.1); Has 794 Blast hits to 794 proteins in 257 species: Archae - 0;…
Catma_IRHS_22163_r	4.26	4.95	0.69	0.00306475	1	AT4G38160	protein_coding	Mitochondrial transcription termination factor family protein	na	pigment defective 191 (pde191); CONTAINS InterPro DOMAIN/s: Mitochodrial transcription termination factor-related (InterPro:IPR003690); BEST Arabidopsis thaliana protein match is: Mitochondrial transcription termination factor family protein (TAIR:AT2G21710.1); Has 1644 Blast hits to 948 proteins in 81 species: Archae - 0; Bacteria - 0; Metazoa - 135; Fungi - 0; Plants - 1414; Viruses - 0; Other …
Catma_IRHS_27216_r	5.71	6.54	0.83	0.0030653	1	AT5G48580	protein_coding	FK506- and rapamycin-binding protein 15 kD-2	immunophilin (FKBP15-2)	FK506- and rapamycin-binding protein 15 kD-2 (FKBP15-2); FUNCTIONS IN: FK506 binding, peptidyl-prolyl cis-trans isomerase activity; INVOLVED IN: protein folding; LOCATED IN: chloroplast thylakoid lumen, vacuole; EXPRESSED IN: 24 plant structures; EXPRESSED DURING: 15 growth stages; CONTAINS InterPro DOMAIN/s: Peptidyl-prolyl cis-trans isomerase, FKBP-type (InterPro:IPR001179); BEST Arabidopsis th…
Catma_IRHS_29355	3.23	3.99	0.75	0.00306541	1	AT5G56820	protein_coding	F-box/RNI-like/FBD-like domains-containing protein	na	F-box/RNI-like/FBD-like domains-containing protein; CONTAINS InterPro DOMAIN/s: F-box domain, cyclin-like (InterPro:IPR001810), FBD (InterPro:IPR013596), FBD-like (InterPro:IPR006566), F-box domain, Skp2-like (InterPro:IPR022364), Leucine-rich repeat 2 (InterPro:IPR013101); BEST Arabidopsis thaliana protein match is: F-box/RNI-like/FBD-like domains-containing protein (TAIR:AT5G56810.1); Has 30201…
Catma_IRHS_09175	4.03	4.76	0.73	0.00306747	1	AT2G25840	protein_coding	Nucleotidylyl transferase superfamily protein	na	ovule abortion 4 (OVA4); FUNCTIONS IN: nucleotide binding, aminoacyl-tRNA ligase activity, tryptophan-tRNA ligase activity, ATP binding; INVOLVED IN: N-terminal protein myristoylation, tRNA aminoacylation for protein translation, ovule development; LOCATED IN: mitochondrion, chloroplast; EXPRESSED IN: 22 plant structures; EXPRESSED DURING: 13 growth stages; CONTAINS InterPro DOMAIN/s: Aminoacyl-t…
Catma_IRHS_25707_r	6.37	5.41	-0.96	0.00307434	1	AT5G19860	protein_coding	Protein of unknown function, DUF538	na	Protein of unknown function, DUF538; INVOLVED IN: biological_process unknown; LOCATED IN: vacuole; EXPRESSED IN: 23 plant structures; EXPRESSED DURING: 15 growth stages; CONTAINS InterPro DOMAIN/s: Protein of unknown function DUF538 (InterPro:IPR007493); BEST Arabidopsis thaliana protein match is: Protein of unknown function, DUF538 (TAIR:AT1G55265.1); Has 30201 Blast hits to 17322 proteins in 78…
Catma_IRHS_21245_r	2.47	1.74	-0.74	0.0030832	1	AT4G26810	protein_coding	SWIB/MDM2 domain superfamily protein	na	SWIB/MDM2 domain superfamily protein; CONTAINS InterPro DOMAIN/s: SWIB/MDM2 domain (InterPro:IPR003121); BEST Arabidopsis thaliana protein match is: SWIB/MDM2 domain superfamily protein (TAIR:AT2G35605.1); Has 1807 Blast hits to 1807 proteins in 277 species: Archae - 0; Bacteria - 0; Metazoa - 736; Fungi - 347; Plants - 385; Viruses - 0; Other Eukaryotes - 339 (source: NCBI BLink).
Catma_IRHS_16938_r	3.66	4.34	0.68	0.00308485	1	AT3G63250	protein_coding	homocysteine methyltransferase 2	Encodes a homocysteine methyltransferase (HMT). Among the three HMT coding genes in the genome, HMT2 is responsible for a significant proportion of HMT activity in the flower stalks and silique hulls. However, HMT2 does not significantly contribute to the total HMT activity in seeds.	homocysteine methyltransferase 2 (HMT2); CONTAINS InterPro DOMAIN/s: Homocysteine S-methyltransferase (InterPro:IPR003726); BEST Arabidopsis thaliana protein match is: homocysteine S-methyltransferase 3 (TAIR:AT3G22740.1); Has 6768 Blast hits to 6760 proteins in 1892 species: Archae - 4; Bacteria - 4264; Metazoa - 340; Fungi - 135; Plants - 163; Viruses - 0; Other Eukaryotes - 1862 (source: NCBI …
Catma_IRHS_76283_r	2.99	2.32	-0.67	0.00308637	1	LTR_Chr2:5762314-5763004_r	NA	NA	NA	NA
Catma_IRHS_56805_r	2.81	3.68	0.87	0.00310171	1	Chr2_AT2TE13000_r	NA	NA	NA	NA
Catma_IRHS_00727_r	4.25	3.57	-0.68	0.00310295	1	AT1G09910	protein_coding	Rhamnogalacturonate lyase family protein	na	Rhamnogalacturonate lyase family protein; FUNCTIONS IN: lyase activity; INVOLVED IN: carbohydrate metabolic process; LOCATED IN: cellular_component unknown; EXPRESSED IN: 23 plant structures; EXPRESSED DURING: 13 growth stages; CONTAINS InterPro DOMAIN/s: Glycoside hydrolase-type carbohydrate-binding (InterPro:IPR011013), Rhamnogalacturonate lyase (InterPro:IPR010325), Carbohydrate-binding-like f…
Catma_IRHS_06327	2.31	1.6	-0.71	0.00312149	1	AT1G20450	protein_coding	Dehydrin family protein	Encodes a gene induced by low temperature and dehydration. Inhibits e.coli growth while overexpressed. Belongs to the dehydrin protein family, which contains highly conserved stretches of 7-17 residues that are repetitively scattered in their sequences, the K-, S-, Y- and lysine rich segments. LTI29 and LTI30 double overexpressors confer cold tolerance. Localized to membranes and cytoplasm.	EARLY RESPONSIVE TO DEHYDRATION 10 (ERD10); CONTAINS InterPro DOMAIN/s: Dehydrin (InterPro:IPR000167); BEST Arabidopsis thaliana protein match is: cold-regulated 47 (TAIR:AT1G20440.1); Has 8140 Blast hits to 5021 proteins in 461 species: Archae - 16; Bacteria - 327; Metazoa - 2363; Fungi - 375; Plants - 2004; Viruses - 65; Other Eukaryotes - 2990 (source: NCBI BLink).
Catma_IRHS_54159	4.37	3.22	-1.15	0.00312846	1	Chr1_AT1TE67210	NA	NA	NA	NA
Catma_IRHS_07422_r	3.63	2.98	-0.65	0.00314759	1	AT1G78860	protein_coding	D-mannose binding lectin protein with Apple-like carbohydrate-binding domain	curculin-like (mannose-binding) lectin family protein, low similarity to Ser/Thr protein kinase (Zea mays) GI:2598067; contains Pfam profile PF01453: Lectin (probable mannose binding) but not the protein kinase domain of the Z. mays protein	D-mannose binding lectin protein with Apple-like carbohydrate-binding domain; FUNCTIONS IN: sugar binding; LOCATED IN: cell wall, plant-type cell wall; EXPRESSED IN: stem; CONTAINS InterPro DOMAIN/s: Curculin-like (mannose-binding) lectin (InterPro:IPR001480), Apple-like (InterPro:IPR003609); BEST Arabidopsis thaliana protein match is: D-mannose binding lectin protein with Apple-like carbohydrate…
Catma_IRHS_36270	7.05	5.99	-1.06	0.0031499	1	At1NC040080	NA	NA	NA	NA
Catma_IRHS_02576_r	5.66	4.74	-0.92	0.0031572	1	AT1G41830	protein_coding	SKU5-similar 6	na	SKU5-similar 6 (SKS6); FUNCTIONS IN: pectinesterase activity; INVOLVED IN: oxidation reduction; LOCATED IN: apoplast, cell wall, membrane, plant-type cell wall; EXPRESSED IN: 23 plant structures; EXPRESSED DURING: 13 growth stages; CONTAINS InterPro DOMAIN/s: Cupredoxin (InterPro:IPR008972), Multicopper oxidase, type 2 (InterPro:IPR011706), Multicopper oxidase, type 3 (InterPro:IPR011707), Multic…
Catma_IRHS_15847_r	2.4	1.55	-0.85	0.00316937	1	AT3G49220	protein_coding	Plant invertase/pectin methylesterase inhibitor superfamily	na	Plant invertase/pectin methylesterase inhibitor superfamily; FUNCTIONS IN: enzyme inhibitor activity, pectinesterase activity; INVOLVED IN: cell wall modification; LOCATED IN: cell wall, plant-type cell wall; EXPRESSED IN: 22 plant structures; EXPRESSED DURING: 13 growth stages; CONTAINS InterPro DOMAIN/s: Pectinesterase, active site (InterPro:IPR018040), Pectin lyase fold/virulence factor (Inter…
Catma_IRHS_25303_r	3.18	2.53	-0.65	0.00317803	1	AT5G14700	protein_coding	NAD(P)-binding Rossmann-fold superfamily protein	na	NAD(P)-binding Rossmann-fold superfamily protein; FUNCTIONS IN: coenzyme binding, binding, cinnamoyl-CoA reductase activity, catalytic activity; INVOLVED IN: lignin biosynthetic process, cellular metabolic process, metabolic process; LOCATED IN: cellular_component unknown; EXPRESSED IN: 22 plant structures; EXPRESSED DURING: 13 growth stages; CONTAINS InterPro DOMAIN/s: NAD-dependent epimerase/de…
Catma_IRHS_60549	4.82	5.48	0.66	0.00318295	1	Chr3_AT3TE08370	NA	NA	NA	NA
Catma_IRHS_04723_r	5.74	5.04	-0.7	0.00319022	1	AT1G77760	protein_coding	nitrate reductase 1	Encodes the cytosolic minor isoform of nitrate reductase (NR). Involved in the first step of nitrate assimilation, it contributes about 15% of the nitrate reductase activity in shoots. Similar to molybdopterin oxidoreductases at the N-terminus, and to FAD/NAD-binding cytochrome reductases at the C-terminus. Cofactors: FAD, heme iron (cytochrome B-557), and molybdenum-pterin.	nitrate reductase 1 (NIA1); FUNCTIONS IN: nitrate reductase activity, protein binding; INVOLVED IN: nitric oxide biosynthetic process, nitrate assimilation, response to light stimulus; LOCATED IN: cytosol; EXPRESSED IN: 24 plant structures; EXPRESSED DURING: 13 growth stages; CONTAINS InterPro DOMAIN/s: Cytochrome b5, heme-binding site (InterPro:IPR018506), Nitrate reductase NADH dependent (Inter…
Catma_IRHS_00458_r	6	5.32	-0.68	0.00319228	1	AT1G06570	protein_coding	phytoene desaturation 1	Mutation of the PDS1 locus disrupts the activity of p-hydroxyphenylpyruvate dioxygenase (HPPDase), the first committed step in the synthesis of both plastoquinone and tocopherols in plants.	phytoene desaturation 1 (PDS1); CONTAINS InterPro DOMAIN/s: 4-hydroxyphenylpyruvate dioxygenase (InterPro:IPR005956), Glyoxalase/bleomycin resistance protein/dioxygenase (InterPro:IPR004360); Has 2414 Blast hits to 2412 proteins in 817 species: Archae - 3; Bacteria - 1671; Metazoa - 206; Fungi - 158; Plants - 88; Viruses - 0; Other Eukaryotes - 288 (source: NCBI BLink).
Catma_IRHS_31545_r	4.31	3.49	-0.82	0.0032044	1	AT1G21440	protein_coding	Phosphoenolpyruvate carboxylase family protein	na	Phosphoenolpyruvate carboxylase family protein; FUNCTIONS IN: isocitrate lyase activity, catalytic activity; INVOLVED IN: metabolic process; LOCATED IN: chloroplast, chloroplast stroma; EXPRESSED IN: 22 plant structures; EXPRESSED DURING: 14 growth stages; CONTAINS InterPro DOMAIN/s: Pyruvate/Phosphoenolpyruvate kinase, catalytic core (InterPro:IPR015813), Isocitrate lyase/phosphorylmutase, conse…
Catma_IRHS_08983_r	5.71	5.04	-0.68	0.0032101	1	AT2G23070	protein_coding	Protein kinase superfamily protein	na	Protein kinase superfamily protein; FUNCTIONS IN: protein serine/threonine kinase activity, protein kinase activity, kinase activity, ATP binding; INVOLVED IN: protein amino acid phosphorylation; LOCATED IN: chloroplast; EXPRESSED IN: 24 plant structures; EXPRESSED DURING: 15 growth stages; CONTAINS InterPro DOMAIN/s: Protein kinase, ATP binding site (InterPro:IPR017441), Protein kinase, catalyti…
Catma_IRHS_03925_r	2.73	1.96	-0.77	0.00321274	1	AT1G67410	protein_coding	Exostosin family protein	na	Exostosin family protein; FUNCTIONS IN: catalytic activity; INVOLVED IN: biological_process unknown; LOCATED IN: endomembrane system, membrane; EXPRESSED IN: 22 plant structures; EXPRESSED DURING: 13 growth stages; CONTAINS InterPro DOMAIN/s: Exostosin-like (InterPro:IPR004263); BEST Arabidopsis thaliana protein match is: Exostosin family protein (TAIR:AT1G74680.1); Has 1249 Blast hits to 1240 pr…
Catma_IRHS_00315_r	4.68	5.36	0.68	0.00321754	1	AT1G04810	protein_coding	26S proteasome regulatory complex, non-ATPase subcomplex, Rpn2/Psmd1 subunit	na	26S proteasome regulatory complex, non-ATPase subcomplex, Rpn2/Psmd1 subunit; FUNCTIONS IN: enzyme regulator activity, binding; INVOLVED IN: protein catabolic process, ubiquitin-dependent protein catabolic process; LOCATED IN: proteasome regulatory particle, base subcomplex, proteasome complex, nucleus, plasma membrane; EXPRESSED IN: 23 plant structures; EXPRESSED DURING: 13 growth stages; CONTAI…
Catma_IRHS_31664	5.17	4.52	-0.65	0.00321982	1	AT1G14800	protein_coding	Nucleic acid-binding, OB-fold-like protein	na	Nucleic acid-binding, OB-fold-like protein; CONTAINS InterPro DOMAIN/s: Nucleic acid-binding, OB-fold (InterPro:IPR012340), Nucleic acid-binding, OB-fold-like (InterPro:IPR016027); BEST Arabidopsis thaliana protein match is: F-box family protein (TAIR:AT2G35280.1); Has 210 Blast hits to 208 proteins in 13 species: Archae - 0; Bacteria - 0; Metazoa - 2; Fungi - 2; Plants - 206; Viruses - 0; Other …
Catma_IRHS_16202_r	2.91	2.25	-0.67	0.00322552	1	AT3G53960	protein_coding	Major facilitator superfamily protein	na	Major facilitator superfamily protein; FUNCTIONS IN: transporter activity; INVOLVED IN: oligopeptide transport; LOCATED IN: plasma membrane, membrane; EXPRESSED IN: 22 plant structures; EXPRESSED DURING: 13 growth stages; CONTAINS InterPro DOMAIN/s: PTR2 family proton/oligopeptide symporter, conserved site (InterPro:IPR018456), Oligopeptide transporter (InterPro:IPR000109), Major facilitator supe…
Catma_IRHS_19639	2.93	3.57	0.64	0.00323859	1	AT4G02480	protein_coding	AAA-type ATPase family protein	na	AAA-type ATPase family protein; FUNCTIONS IN: nucleoside-triphosphatase activity, ATPase activity, nucleotide binding, ATP binding; LOCATED IN: chloroplast; EXPRESSED IN: 24 plant structures; EXPRESSED DURING: 14 growth stages; CONTAINS InterPro DOMAIN/s: ATPase, AAA+ type, core (InterPro:IPR003593), ATPase, AAA-type, core (InterPro:IPR003959), SMAD/FHA domain (InterPro:IPR008984), ATPase, AAA-ty…
Catma_IRHS_12260_r	3.17	2.07	-1.1	0.00324026	1	AT2G47180	protein_coding	galactinol synthase 1	na	galactinol synthase 1 (GolS1); FUNCTIONS IN: transferase activity, transferring hexosyl groups, transferase activity, transferring glycosyl groups; INVOLVED IN: response to high light intensity, carbohydrate biosynthetic process, response to hydrogen peroxide, response to heat; LOCATED IN: cellular_component unknown; EXPRESSED IN: 19 plant structures; EXPRESSED DURING: 11 growth stages; CONTAINS …
Catma_IRHS_24462	1.82	2.71	0.89	0.00324464	1	AT5G03350	protein_coding	Legume lectin family protein	na	Legume lectin family protein; FUNCTIONS IN: carbohydrate binding, binding; INVOLVED IN: biological_process unknown; LOCATED IN: apoplast, cell wall, chloroplast; EXPRESSED IN: 19 plant structures; EXPRESSED DURING: 12 growth stages; CONTAINS InterPro DOMAIN/s: Legume lectin, beta chain (InterPro:IPR001220), Concanavalin A-like lectin/glucanase, subgroup (InterPro:IPR013320), Concanavalin A-like l…
Catma_IRHS_19559_r	2.45	1.78	-0.67	0.00324608	1	AT4G01440	protein_coding	nodulin MtN21 /EamA-like transporter family protein	na	nodulin MtN21 /EamA-like transporter family protein; LOCATED IN: endomembrane system, membrane; EXPRESSED IN: 21 plant structures; EXPRESSED DURING: 13 growth stages; CONTAINS InterPro DOMAIN/s: Protein of unknown function DUF6, transmembrane (InterPro:IPR000620); BEST Arabidopsis thaliana protein match is: nodulin MtN21 /EamA-like transporter family protein (TAIR:AT4G01450.2); Has 3147 Blast hit…
Catma_IRHS_22558_r	3.7	4.35	0.65	0.00326003	1	AT4G18100	protein_coding	Ribosomal protein L32e	na	Ribosomal protein L32e; FUNCTIONS IN: structural constituent of ribosome; INVOLVED IN: translation, ribosome biogenesis; LOCATED IN: cytosolic ribosome, ribosome, cytosolic large ribosomal subunit, nucleolus; EXPRESSED IN: callus, pollen tube, leaf; CONTAINS InterPro DOMAIN/s: Ribosomal protein L32e (InterPro:IPR001515), Ribosomal protein L32e, conserved site (InterPro:IPR018263); BEST Arabidopsi…
Catma_IRHS_00925_r	4.88	4.12	-0.76	0.00326135	1	AT1G12220	protein_coding	Disease resistance protein (CC-NBS-LRR class) family	Resistance gene, mediates resistance against the bacterial pathogen Pseudomonas syringae. Contains a putative nucleotide binding site composed of kinase-1a (or P-loop), kinase-2a, and putative kinase-3a domains, 13 imperfect leucine-rich repeats, a potential leucine zipper, and two uncharacterized motifs that are well conserved in products of previously isolated R genes. Confers resistance to Pse…	RESISTANT TO P. SYRINGAE 5 (RPS5); CONTAINS InterPro DOMAIN/s: Leucine-rich repeat-containing protein (InterPro:IPR015766), NB-ARC (InterPro:IPR002182), Disease resistance protein (InterPro:IPR000767); BEST Arabidopsis thaliana protein match is: LRR and NB-ARC domains-containing disease resistance protein (TAIR:AT1G12280.1); Has 17406 Blast hits to 16115 proteins in 670 species: Archae - 23; Bact…
Catma_IRHS_09855_r	3.89	2.91	-0.98	0.00326294	1	AT2G34930	protein_coding	disease resistance family protein / LRR family protein	na	disease resistance family protein / LRR family protein; INVOLVED IN: signal transduction, defense response to fungus, defense response; LOCATED IN: cell wall; EXPRESSED IN: 10 plant structures; EXPRESSED DURING: 7 growth stages; CONTAINS InterPro DOMAIN/s: Leucine-rich repeat-containing N-terminal domain, type 2 (InterPro:IPR013210), Leucine-rich repeat (InterPro:IPR001611); BEST Arabidopsis thal…
Catma_IRHS_67454_r	4.12	4.83	0.71	0.00327081	1	Chr4_AT4TE21030_r	NA	NA	NA	NA
Catma_IRHS_14676_r	3.84	3.02	-0.82	0.00327191	1	AT3G20570	protein_coding	early nodulin-like protein 9	na	early nodulin-like protein 9 (ENODL9); FUNCTIONS IN: electron carrier activity, copper ion binding; LOCATED IN: anchored to membrane; EXPRESSED IN: 22 plant structures; EXPRESSED DURING: 13 growth stages; CONTAINS InterPro DOMAIN/s: Plastocyanin-like (InterPro:IPR003245), Cupredoxin (InterPro:IPR008972); BEST Arabidopsis thaliana protein match is: early nodulin-like protein 14 (TAIR:AT2G25060.1);…
Catma_IRHS_21009_r	3.92	4.63	0.71	0.0032744	1	AT4G23940	protein_coding	FtsH extracellular protease family	na	FtsH extracellular protease family; FUNCTIONS IN: in 6 functions; INVOLVED IN: proteolysis; LOCATED IN: chloroplast; EXPRESSED IN: 21 plant structures; EXPRESSED DURING: 13 growth stages; CONTAINS InterPro DOMAIN/s: ATPase, AAA-type, core (InterPro:IPR003959), ATPase, AAA+ type, core (InterPro:IPR003593), Peptidase M41 (InterPro:IPR000642); BEST Arabidopsis thaliana protein match is: FtsH extrace…
Catma_IRHS_13220_r	4.03	4.67	0.64	0.00328384	1	AT3G03120	protein_coding	ADP-ribosylation factor B1C	A member of ARF GTPase family. A thaliana has 21 members of this family, known to be essential for vesicle coating and uncoating and functions in GTP-binding. Gene encoding ADP-ribosylation factor and similar to ADP-ribosylation factor 1; ARF 1 (GP:385340) {Drosophila melanogaster}, other ARFs and ARF-like proteins.	ADP-ribosylation factor B1C (ARFB1C); FUNCTIONS IN: GTP binding; INVOLVED IN: N-terminal protein myristoylation; LOCATED IN: intracellular; EXPRESSED IN: 23 plant structures; EXPRESSED DURING: 13 growth stages; CONTAINS InterPro DOMAIN/s: ADP-ribosylation factor (InterPro:IPR006688), Small GTP-binding protein (InterPro:IPR005225), ARF/SAR superfamily (InterPro:IPR006689); BEST Arabidopsis thalian…
Catma_IRHS_28816	3.59	4.32	0.73	0.00331306	1	AT5G07410	protein_coding	Pectin lyase-like superfamily protein	na	Pectin lyase-like superfamily protein; FUNCTIONS IN: pectinesterase activity; INVOLVED IN: cell wall modification; LOCATED IN: endomembrane system, cell wall, plant-type cell wall; EXPRESSED IN: male gametophyte, flower, pollen tube; EXPRESSED DURING: L mature pollen stage, M germinated pollen stage; CONTAINS InterPro DOMAIN/s: Pectin lyase fold/virulence factor (InterPro:IPR011050), Pectinestera…
Catma_IRHS_26882_r	2.88	2.24	-0.64	0.00332015	1	AT5G44400	protein_coding	FAD-binding Berberine family protein	na	FAD-binding Berberine family protein; FUNCTIONS IN: electron carrier activity, oxidoreductase activity, FAD binding, catalytic activity; LOCATED IN: cell wall; EXPRESSED IN: 18 plant structures; EXPRESSED DURING: 10 growth stages; CONTAINS InterPro DOMAIN/s: FAD-linked oxidase, FAD-binding, subdomain 2 (InterPro:IPR016168), FAD-binding, type 2 (InterPro:IPR016166), Berberine/berberine-like (Inter…
Catma_IRHS_01247_r	2.7	1.65	-1.06	0.00332384	1	AT1G16370	protein_coding	organic cation/carnitine transporter 6	na	organic cation/carnitine transporter 6 (OCT6); FUNCTIONS IN: carbohydrate transmembrane transporter activity, sugar:hydrogen symporter activity; INVOLVED IN: transport, transmembrane transport; LOCATED IN: integral to membrane, membrane; EXPRESSED IN: 11 plant structures; EXPRESSED DURING: LP.06 six leaves visible, 4 anthesis, petal differentiation and expansion stage; CONTAINS InterPro DOMAIN/s:…
Catma_IRHS_00403_r	3.19	2.51	-0.68	0.00332433	1	AT1G05840	protein_coding	Eukaryotic aspartyl protease family protein	na	Eukaryotic aspartyl protease family protein; FUNCTIONS IN: aspartic-type endopeptidase activity; INVOLVED IN: proteolysis; LOCATED IN: anchored to membrane; EXPRESSED IN: 23 plant structures; EXPRESSED DURING: 15 growth stages; CONTAINS InterPro DOMAIN/s: Peptidase aspartic, catalytic (InterPro:IPR009007), Peptidase aspartic (InterPro:IPR021109), Peptidase A1 (InterPro:IPR001461); BEST Arabidopsi…
Catma_IRHS_66704	6.29	5.59	-0.7	0.00332485	1	Chr4_AT4TE15410	NA	NA	NA	NA
Catma_IRHS_10321_r	4.63	5.34	0.71	0.00333424	1	AT2G40620	protein_coding	Basic-leucine zipper (bZIP) transcription factor family protein	na	Basic-leucine zipper (bZIP) transcription factor family protein; FUNCTIONS IN: DNA binding, sequence-specific DNA binding transcription factor activity; INVOLVED IN: regulation of transcription, DNA-dependent; EXPRESSED IN: 24 plant structures; EXPRESSED DURING: 15 growth stages; CONTAINS InterPro DOMAIN/s: Basic-leucine zipper (bZIP) transcription factor (InterPro:IPR004827), bZIP transcription …
Catma_IRHS_27667_r	3.84	4.48	0.64	0.00333701	1	AT5G54590	protein_coding	Protein kinase superfamily protein	na	Protein kinase superfamily protein; FUNCTIONS IN: protein serine/threonine kinase activity, protein kinase activity, ATP binding; INVOLVED IN: protein amino acid phosphorylation; LOCATED IN: endomembrane system; EXPRESSED IN: 12 plant structures; EXPRESSED DURING: 7 growth stages; CONTAINS InterPro DOMAIN/s: Protein kinase, catalytic domain (InterPro:IPR000719), Serine/threonine-protein kinase do…
Catma_IRHS_01453	3.37	2.7	-0.67	0.00333745	1	AT1G19115	protein_coding	na	na	unknown protein; FUNCTIONS IN: molecular_function unknown; INVOLVED IN: biological_process unknown; LOCATED IN: cellular_component unknown; BEST Arabidopsis thaliana protein match is: unknown protein (TAIR:AT1G72490.1); Has 30201 Blast hits to 17322 proteins in 780 species: Archae - 12; Bacteria - 1396; Metazoa - 17338; Fungi - 3422; Plants - 5037; Viruses - 0; Other Eukaryotes - 2996 (source: NC…
Catma_IRHS_02930_r	5.85	4.94	-0.91	0.00334169	1	AT1G50920	protein_coding	Nucleolar GTP-binding protein	na	Nucleolar GTP-binding protein; FUNCTIONS IN: GTP binding, nucleotide binding; LOCATED IN: membrane; EXPRESSED IN: 22 plant structures; EXPRESSED DURING: 13 growth stages; CONTAINS InterPro DOMAIN/s: GTP1/OBG (InterPro:IPR006073), Nucleolar GTP-binding 1 (InterPro:IPR010674), NOG, C-terminal (InterPro:IPR012973); BEST Arabidopsis thaliana protein match is: Nucleolar GTP-binding protein (TAIR:AT1G1…
Catma_IRHS_00252_r	5.16	4.31	-0.85	0.0033428	1	AT1G04080	protein_coding	Tetratricopeptide repeat (TPR)-like superfamily protein	na	PRP39; FUNCTIONS IN: binding; INVOLVED IN: regulation of timing of transition from vegetative to reproductive phase; LOCATED IN: intracellular, nucleus; EXPRESSED IN: 28 plant structures; EXPRESSED DURING: 13 growth stages; CONTAINS InterPro DOMAIN/s: RNA-processing protein, HAT helix (InterPro:IPR003107), Tetratricopeptide-like helical (InterPro:IPR011990), Suppressor of forked (InterPro:IPR0088…
Catma_IRHS_27781	3.61	4.38	0.77	0.00335725	1	AT5G56030	protein_coding	heat shock protein 81-2	A member of heat shock protein 90 (HSP90) gene family. Expressed in all tissues and abundant in root apical meristem, pollen and tapetum. Expression is NOT heat-induced but induced by IAA and NaCl. Interacts with HsfA1d in the cytosol and the nucleus and negatively regulates HsfA1d. Did not bind to AtHsfA4c.	heat shock protein 81-2 (HSP81-2); FUNCTIONS IN: protein binding, ATP binding; INVOLVED IN: in 9 processes; LOCATED IN: cytosol, mitochondrion, cell wall, nucleus; EXPRESSED IN: 28 plant structures; EXPRESSED DURING: 14 growth stages; CONTAINS InterPro DOMAIN/s: Chaperone protein htpG (InterPro:IPR001404), Heat shock protein Hsp90, conserved site (InterPro:IPR019805), Heat shock protein Hsp90, C-…
Catma_IRHS_31545	2.33	1.68	-0.65	0.00336105	1	AT1G21440	protein_coding	Phosphoenolpyruvate carboxylase family protein	na	Phosphoenolpyruvate carboxylase family protein; FUNCTIONS IN: isocitrate lyase activity, catalytic activity; INVOLVED IN: metabolic process; LOCATED IN: chloroplast, chloroplast stroma; EXPRESSED IN: 22 plant structures; EXPRESSED DURING: 14 growth stages; CONTAINS InterPro DOMAIN/s: Pyruvate/Phosphoenolpyruvate kinase, catalytic core (InterPro:IPR015813), Isocitrate lyase/phosphorylmutase, conse…
Catma_IRHS_25643_r	6.03	5.38	-0.65	0.00336803	1	AT5G19090	protein_coding	Heavy metal transport/detoxification superfamily protein	na	Heavy metal transport/detoxification superfamily protein ; FUNCTIONS IN: metal ion binding; INVOLVED IN: metal ion transport; LOCATED IN: cellular_component unknown; EXPRESSED IN: 22 plant structures; EXPRESSED DURING: 13 growth stages; CONTAINS InterPro DOMAIN/s: Heavy metal transport/detoxification protein (InterPro:IPR006121); BEST Arabidopsis thaliana protein match is: Heavy metal transport/d…
Catma_IRHS_15230_r	2.92	2.27	-0.65	0.00337423	1	AT3G28270	protein_coding	Protein of unknown function (DUF677)	na	Protein of unknown function (DUF677); CONTAINS InterPro DOMAIN/s: Protein of unknown function DUF677 (InterPro:IPR007749); BEST Arabidopsis thaliana protein match is: Protein of unknown function (DUF677) (TAIR:AT3G28290.1); Has 636 Blast hits to 621 proteins in 191 species: Archae - 37; Bacteria - 189; Metazoa - 134; Fungi - 25; Plants - 165; Viruses - 1; Other Eukaryotes - 85 (source: NCBI BLink…
Catma_IRHS_21886_r	5.05	4.38	-0.67	0.00338161	1	AT4G34460	protein_coding	GTP binding protein beta 1	Encodes the heterotrimeric G-protein beta subunit and is involved in organ shape. A significant fraction of the protein is found in the ER. Mutants carrying null alleles express similar fruit phenotypes, as seen in er plants, but differ from er in that the stem is only slightly shorter than that in the wild type, the pedicel is slightly longer than that in the wild type, and the leaves are rounde…	GTP binding protein beta 1 (AGB1); FUNCTIONS IN: protein binding, GTPase activity, nucleotide binding; INVOLVED IN: in 11 processes; LOCATED IN: endoplasmic reticulum, plasma membrane, CUL4 RING ubiquitin ligase complex, heterotrimeric G-protein complex; EXPRESSED IN: 26 plant structures; EXPRESSED DURING: 14 growth stages; CONTAINS InterPro DOMAIN/s: WD40 repeat 2 (InterPro:IPR019782), WD40 repe…
Catma_IRHS_28571_r	5.24	5.88	0.64	0.00338609	1	AT5G65760	protein_coding	Serine carboxypeptidase S28 family protein	na	Serine carboxypeptidase S28 family protein; FUNCTIONS IN: serine-type peptidase activity; INVOLVED IN: proteolysis; LOCATED IN: chloroplast, vacuole; EXPRESSED IN: 23 plant structures; EXPRESSED DURING: 13 growth stages; CONTAINS InterPro DOMAIN/s: Peptidase S28 (InterPro:IPR008758); BEST Arabidopsis thaliana protein match is: alpha/beta-Hydrolases superfamily protein (TAIR:AT2G24280.1); Has 3020…
Catma_IRHS_20977_r	6.37	5.22	-1.15	0.00340596	1	AT4G23600	protein_coding	Tyrosine transaminase family protein	Encodes cystine lyase which is expected to be involved in amino acid metabolism, providing the plant with cysteine and the generation of precursors of ethylene biosynthesis. mRNA levels are elevated in response to wounding.	CORONATINE INDUCED 1 (CORI3); FUNCTIONS IN: cystathionine beta-lyase activity, transaminase activity; INVOLVED IN: in 8 processes; LOCATED IN: apoplast, vacuole; EXPRESSED IN: 18 plant structures; EXPRESSED DURING: 14 growth stages; CONTAINS InterPro DOMAIN/s: 1-aminocyclopropane-1-carboxylate synthase (InterPro:IPR001176), Pyridoxal phosphate-dependent transferase, major domain (InterPro:IPR0154…
Catma_IRHS_01470_r	6.18	5.52	-0.66	0.0034176	1	AT1G19310	protein_coding	RING/U-box superfamily protein	na	RING/U-box superfamily protein; FUNCTIONS IN: zinc ion binding; EXPRESSED IN: 24 plant structures; EXPRESSED DURING: 15 growth stages; CONTAINS InterPro DOMAIN/s: Zinc finger, RING-type, conserved site (InterPro:IPR017907), Zinc finger, RING-type (InterPro:IPR001841), Zinc finger, C3HC4 RING-type (InterPro:IPR018957); BEST Arabidopsis thaliana protein match is: RING/U-box superfamily protein (TAI…
Catma_IRHS_08527_r	2.8	2.15	-0.65	0.00342578	1	AT2G16890	protein_coding	UDP-Glycosyltransferase superfamily protein	na	UDP-Glycosyltransferase superfamily protein; FUNCTIONS IN: transferase activity, transferring hexosyl groups, UDP-glycosyltransferase activity, transferase activity, transferring glycosyl groups; INVOLVED IN: metabolic process; LOCATED IN: endomembrane system; EXPRESSED IN: 17 plant structures; EXPRESSED DURING: 7 growth stages; CONTAINS InterPro DOMAIN/s: UDP-glucuronosyl/UDP-glucosyltransferase…
Catma_IRHS_29137_r	2.78	2.07	-0.72	0.00342821	1	AT5G38010	protein_coding	UDP-Glycosyltransferase superfamily protein	na	UDP-Glycosyltransferase superfamily protein; FUNCTIONS IN: UDP-glycosyltransferase activity, transferase activity, transferring glycosyl groups; INVOLVED IN: metabolic process; LOCATED IN: cellular_component unknown; CONTAINS InterPro DOMAIN/s: UDP-glucuronosyl/UDP-glucosyltransferase (InterPro:IPR002213); BEST Arabidopsis thaliana protein match is: UDP-Glycosyltransferase superfamily protein (TA…
Catma_IRHS_00232_r	2.93	3.6	0.67	0.00342945	1	AT1G03850	protein_coding	Glutaredoxin family protein	na	Glutaredoxin family protein; FUNCTIONS IN: electron carrier activity, protein disulfide oxidoreductase activity; INVOLVED IN: response to cytokinin stimulus; EXPRESSED IN: 14 plant structures; EXPRESSED DURING: 9 growth stages; CONTAINS InterPro DOMAIN/s: Glutaredoxin-like, plant II (InterPro:IPR011905), Thioredoxin fold (InterPro:IPR012335), Glutaredoxin (InterPro:IPR002109), Thioredoxin-like fo…
Catma_IRHS_20311_r	5.43	4.71	-0.72	0.00343106	1	AT4G14900	protein_coding	FRIGIDA-like protein	na	FRIGIDA-like protein; CONTAINS InterPro DOMAIN/s: Frigida-like (InterPro:IPR012474); BEST Arabidopsis thaliana protein match is: FRIGIDA-like protein (TAIR:AT3G22440.1); Has 30201 Blast hits to 17322 proteins in 780 species: Archae - 12; Bacteria - 1396; Metazoa - 17338; Fungi - 3422; Plants - 5037; Viruses - 0; Other Eukaryotes - 2996 (source: NCBI BLink).
Catma_IRHS_22143	1.72	2.35	0.63	0.00344007	1	AT4G37920	protein_coding	na	na	unknown protein; FUNCTIONS IN: molecular_function unknown; INVOLVED IN: biological_process unknown; LOCATED IN: chloroplast thylakoid membrane, chloroplast, chloroplast envelope; BEST Arabidopsis thaliana protein match is: unknown protein (TAIR:AT1G36320.1); Has 123 Blast hits to 120 proteins in 40 species: Archae - 2; Bacteria - 11; Metazoa - 8; Fungi - 0; Plants - 85; Viruses - 0; Other Eukaryo…
Catma_IRHS_30079_r	3.36	2.73	-0.63	0.00344102	1	AT5G39280	protein_coding	expansin A23	member of Alpha-Expansin Gene Family. Naming convention from the Expansin Working Group (Kende et al, 2004. Plant Mol Bio)	expansin A23 (EXPA23); INVOLVED IN: plant-type cell wall modification involved in multidimensional cell growth, unidimensional cell growth, plant-type cell wall loosening; LOCATED IN: extracellular region; CONTAINS InterPro DOMAIN/s: Pollen allergen, N-terminal (InterPro:IPR014734), Rare lipoprotein A (InterPro:IPR005132), Pollen allergen/expansin, C-terminal (InterPro:IPR007117), Barwin-related …
Catma_IRHS_22316_r	5.82	6.45	0.63	0.00344959	1	AT4G39970	protein_coding	Haloacid dehalogenase-like hydrolase (HAD) superfamily protein	na	Haloacid dehalogenase-like hydrolase (HAD) superfamily protein; FUNCTIONS IN: hydrolase activity, catalytic activity; INVOLVED IN: metabolic process; LOCATED IN: chloroplast, chloroplast stroma, chloroplast envelope; EXPRESSED IN: 23 plant structures; EXPRESSED DURING: 13 growth stages; CONTAINS InterPro DOMAIN/s: Haloacid dehalogenase-like hydrolase (InterPro:IPR005834), HAD-superfamily hydrolas…
Catma_IRHS_01939_r	2.78	1.98	-0.8	0.00346697	1	AT1G26560	protein_coding	beta glucosidase 40	na	beta glucosidase 40 (BGLU40); FUNCTIONS IN: cation binding, hydrolase activity, hydrolyzing O-glycosyl compounds, catalytic activity; INVOLVED IN: carbohydrate metabolic process; LOCATED IN: apoplast, chloroplast; EXPRESSED IN: 23 plant structures; EXPRESSED DURING: 13 growth stages; CONTAINS InterPro DOMAIN/s: Glycoside hydrolase, family 1 (InterPro:IPR001360), Glycoside hydrolase, family 1, act…
Catma_IRHS_19705_r	6.2	5.52	-0.68	0.0034675	1	AT4G03280	protein_coding	photosynthetic electron transfer C	Encodes the Rieske FeS center of cytochrome b6f complex. Gene is expressed in shoot but not in root. Mutant has reduced electron transport at saturating light intensities and Q-cycle activity is hypersensitive to acidification of the thylakoid lumen.	photosynthetic electron transfer C (PETC); FUNCTIONS IN: electron transporter, transferring electrons from cytochrome b6/f complex of photosystem II activity; INVOLVED IN: response to karrikin, defense response to bacterium, photosynthetic electron transport in cytochrome b6/f, nonphotochemical quenching; LOCATED IN: in 7 components; EXPRESSED IN: 26 plant structures; EXPRESSED DURING: 14 growth …
Catma_IRHS_73095	2.43	3.08	0.65	0.00348144	1	Chr5_AT5TE53585	NA	NA	NA	NA
Catma_IRHS_13224_r	5.73	3.86	-1.87	0.00348526	1	AT3G03190	protein_coding	glutathione S-transferase F11	Encodes glutathione transferase belonging to the phi class of GSTs. Naming convention according to Wagner et al. (2002).	glutathione S-transferase F11 (GSTF11); CONTAINS InterPro DOMAIN/s: Thioredoxin fold (InterPro:IPR012335), Glutathione S-transferase, C-terminal (InterPro:IPR004046), Glutathione S-transferase, C-terminal-like (InterPro:IPR010987), Glutathione S-transferase/chloride channel, C-terminal (InterPro:IPR017933), Glutathione S-transferase, N-terminal (InterPro:IPR004045), Thioredoxin-like fold (InterPr…
Catma_IRHS_03148	3.83	3.19	-0.64	0.003507	1	AT1G53910	protein_coding	related to AP2 12	encodes a member of the ERF (ethylene response factor) subfamily B-2 of ERF/AP2 transcription factor family (RAP2.12). The protein contains one AP2 domain. There are 5 members in this subfamily including RAP2.2 AND RAP2.12.	related to AP2 12 (RAP2.12); FUNCTIONS IN: DNA binding, sequence-specific DNA binding transcription factor activity; INVOLVED IN: regulation of transcription, DNA-dependent; LOCATED IN: nucleus; EXPRESSED IN: 23 plant structures; EXPRESSED DURING: 14 growth stages; CONTAINS InterPro DOMAIN/s: DNA-binding, integrase-type (InterPro:IPR016177), Pathogenesis-related transcriptional factor/ERF, DNA-bi…
Catma_IRHS_15663_r	5.79	5.1	-0.7	0.00350708	1	AT3G46620	protein_coding	zinc finger (C3HC4-type RING finger) family protein	na	zinc finger (C3HC4-type RING finger) family protein; FUNCTIONS IN: zinc ion binding; INVOLVED IN: response to chitin; EXPRESSED IN: 24 plant structures; EXPRESSED DURING: 15 growth stages; CONTAINS InterPro DOMAIN/s: Zinc finger, RING-type (InterPro:IPR001841), Zinc finger, C3HC4 RING-type (InterPro:IPR018957), Protein of unknown function DUF1117 (InterPro:IPR010543); BEST Arabidopsis thaliana pr…
Catma_IRHS_08959_r	5.39	4.66	-0.73	0.00351302	1	AT2G22660	protein_coding	Protein of unknown function (duplicated DUF1399)	na	Protein of unknown function (duplicated DUF1399); FUNCTIONS IN: molecular_function unknown; INVOLVED IN: biological_process unknown; LOCATED IN: plasma membrane; EXPRESSED IN: 24 plant structures; EXPRESSED DURING: 13 growth stages; CONTAINS InterPro DOMAIN/s: Protein of unknown function DUF1399 (InterPro:IPR009836); BEST Arabidopsis thaliana protein match is: Protein of unknown function (duplica…
Catma_IRHS_03510_r	3.67	4.3	0.63	0.00352418	1	AT1G61170	protein_coding	na	na	unknown protein; FUNCTIONS IN: molecular_function unknown; INVOLVED IN: N-terminal protein myristoylation; LOCATED IN: cellular_component unknown; EXPRESSED IN: 19 plant structures; EXPRESSED DURING: 12 growth stages; BEST Arabidopsis thaliana protein match is: unknown protein (TAIR:AT1G11125.1); Has 54 Blast hits to 54 proteins in 15 species: Archae - 0; Bacteria - 0; Metazoa - 17; Fungi - 0; Pl…
Catma_IRHS_17136	4.77	5.6	0.82	0.00352434	1	AT3G17650	protein_coding	YELLOW STRIPE like 5	Arabidopsis thaliana metal-nicotianamine transporter YSL5	YELLOW STRIPE like 5 (YSL5); FUNCTIONS IN: oligopeptide transporter activity; INVOLVED IN: oligopeptide transport, transmembrane transport; LOCATED IN: plasma membrane; CONTAINS InterPro DOMAIN/s: Oligopeptide transporter OPT superfamily (InterPro:IPR004813); BEST Arabidopsis thaliana protein match is: YELLOW STRIPE like 8 (TAIR:AT1G48370.1); Has 1817 Blast hits to 1744 proteins in 553 species: A…
Catma_IRHS_05255_r	2.67	1.98	-0.69	0.00353357	1	AT1G24735	protein_coding	S-adenosyl-L-methionine-dependent methyltransferases superfamily protein	na	S-adenosyl-L-methionine-dependent methyltransferases superfamily protein; FUNCTIONS IN: O-methyltransferase activity; LOCATED IN: cytosol; EXPRESSED IN: stem, leaf apex, root, flower; EXPRESSED DURING: petal differentiation and expansion stage; CONTAINS InterPro DOMAIN/s: O-methyltransferase, family 3 (InterPro:IPR002935); BEST Arabidopsis thaliana protein match is: caffeoyl-CoA 3-O-methyltransfe…
Catma_IRHS_14298	6.14	5.46	-0.68	0.00355519	1	AT3G16240	protein_coding	delta tonoplast integral protein	Delta tonoplast intrinsic protein, functions as a water channel and ammonium (NH3) transporter. Highly expressed in flower, shoot, and stem. Expression shows diurnal regulation and is induced by ammonium (NH3). Protein localized to vacuolar membrane.	delta tonoplast integral protein (DELTA-TIP); FUNCTIONS IN: water channel activity, ammonia transmembrane transporter activity, urea transmembrane transporter activity, methylammonium transmembrane transporter activity; INVOLVED IN: transport, urea transport, water transport; LOCATED IN: in 10 components; EXPRESSED IN: 27 plant structures; EXPRESSED DURING: 14 growth stages; CONTAINS InterPro DOM…
Catma_IRHS_20786_r	4.79	4.12	-0.67	0.00357369	1	AT4G21160	protein_coding	Calcium-dependent ARF-type GTPase activating protein family	ADP-ribosylation factor GTPase-activating protein containing zinc finger and C2 domains and a novel PI-3-P-binding protein region. Binds PI-3-P. Highest expression levels in flowering tissue, rosettes and roots. A member of ARF GAP domain (AGD), A thaliana has 15 members, grouped into four classes.	ZAC; FUNCTIONS IN: phospholipid binding, ARF GTPase activator activity; INVOLVED IN: intracellular protein transport; LOCATED IN: Golgi apparatus, plasma membrane, vacuole, membrane; EXPRESSED IN: 26 plant structures; EXPRESSED DURING: 15 growth stages; CONTAINS InterPro DOMAIN/s: Arf GTPase activating protein (InterPro:IPR001164), C2 membrane targeting protein (InterPro:IPR018029), C2 calcium/li…
Catma_IRHS_00929_r	6.4	5.73	-0.67	0.00357998	1	AT1G12250	protein_coding	Pentapeptide repeat-containing protein	na	Pentapeptide repeat-containing protein; FUNCTIONS IN: molecular_function unknown; INVOLVED IN: biological_process unknown; LOCATED IN: thylakoid, chloroplast thylakoid membrane, chloroplast thylakoid lumen, chloroplast; EXPRESSED IN: 22 plant structures; EXPRESSED DURING: 13 growth stages; CONTAINS InterPro DOMAIN/s: Pentapeptide repeat (InterPro:IPR001646); BEST Arabidopsis thaliana protein matc…
Catma_IRHS_27268_r	5.59	4.97	-0.62	0.0036084	1	AT5G49230	protein_coding	Drought-responsive family protein	Identified in a screen for mutations hypersensitive to red and blue light. Mutants have shorter hypocotyls. Encodes a nuclear localized protein with similarity to drought induced proteins. Contains a ZZ zinc finger domain which is thought to mediate protein-protein interactions.May be involved in red and blue light signal transduction.	HYPERSENSITIVE TO RED AND BLUE (HRB1); CONTAINS InterPro DOMAIN/s: Drought induced 19/ RING finger protein 114 (InterPro:IPR008598); BEST Arabidopsis thaliana protein match is: Drought-responsive family protein (TAIR:AT3G06760.1); Has 235 Blast hits to 235 proteins in 20 species: Archae - 0; Bacteria - 0; Metazoa - 0; Fungi - 0; Plants - 235; Viruses - 0; Other Eukaryotes - 0 (source: NCBI BLink).
Catma_IRHS_20985_r	1.78	1.15	-0.63	0.00360962	1	AT4G23690	protein_coding	Disease resistance-responsive (dirigent-like protein) family protein	na	Disease resistance-responsive (dirigent-like protein) family protein; FUNCTIONS IN: molecular_function unknown; INVOLVED IN: lignan biosynthetic process, defense response; LOCATED IN: endomembrane system; EXPRESSED IN: 21 plant structures; EXPRESSED DURING: 13 growth stages; CONTAINS InterPro DOMAIN/s: Plant disease resistance response protein (InterPro:IPR004265); BEST Arabidopsis thaliana prote…
Catma_IRHS_06663	3.46	2.8	-0.66	0.00362286	1	AT1G53885	protein_coding	Protein of unknown function (DUF581)	na	Protein of unknown function (DUF581); CONTAINS InterPro DOMAIN/s: Protein of unknown function DUF581 (InterPro:IPR007650); BEST Arabidopsis thaliana protein match is: Protein of unknown function (DUF581) (TAIR:AT1G53903.1); Has 508 Blast hits to 508 proteins in 19 species: Archae - 0; Bacteria - 0; Metazoa - 0; Fungi - 0; Plants - 508; Viruses - 0; Other Eukaryotes - 0 (source: NCBI BLink).
Catma_IRHS_25518_r	6.84	5.8	-1.04	0.00362937	1	AT5G17560	protein_coding	BolA-like family protein	na	BolA-like family protein; FUNCTIONS IN: transcription regulator activity; INVOLVED IN: biological_process unknown; LOCATED IN: chloroplast; EXPRESSED IN: 22 plant structures; EXPRESSED DURING: 13 growth stages; CONTAINS InterPro DOMAIN/s: BolA-like protein (InterPro:IPR002634); BEST Arabidopsis thaliana protein match is: BolA-like family protein (TAIR:AT1G55805.1); Has 1807 Blast hits to 1807 pro…
Catma_IRHS_08675_r	5.12	4.48	-0.64	0.0036363	1	AT2G18910	protein_coding	hydroxyproline-rich glycoprotein family protein	na	hydroxyproline-rich glycoprotein family protein; Has 87 Blast hits to 67 proteins in 17 species: Archae - 0; Bacteria - 4; Metazoa - 0; Fungi - 0; Plants - 77; Viruses - 2; Other Eukaryotes - 4 (source: NCBI BLink).
Catma_IRHS_09693_r	6.24	5.62	-0.62	0.00363814	1	AT2G32920	protein_coding	PDI-like 2-3	Encodes a protein disulfide isomerase-like (PDIL) protein, a member of a multigene family within the thioredoxin (TRX) superfamily. Transcript levels for this gene are up-regulated in response to three different chemical inducers of ER stress (dithiothreitol, beta-mercaptoethanol, and tunicamycin). AtIRE1-2 does not appear to be required for this response, but the atbzip60 mutant has a diminished…	PDI-like 2-3 (PDIL2-3); FUNCTIONS IN: protein disulfide isomerase activity; INVOLVED IN: response to endoplasmic reticulum stress; LOCATED IN: endoplasmic reticulum, plasma membrane, vacuole; EXPRESSED IN: 25 plant structures; EXPRESSED DURING: 15 growth stages; CONTAINS InterPro DOMAIN/s: Thioredoxin fold (InterPro:IPR012335), Disulphide isomerase (InterPro:IPR005788), Thioredoxin domain (InterP…
Catma_IRHS_02426_r	3.58	2.79	-0.79	0.00364137	1	AT1G33760	protein_coding	Integrase-type DNA-binding superfamily protein	encodes a member of the DREB subfamily A-4 of ERF/AP2 transcription factor family. The protein contains one AP2 domain. There are 17 members in this subfamily including TINY.	Integrase-type DNA-binding superfamily protein; FUNCTIONS IN: DNA binding, sequence-specific DNA binding transcription factor activity; INVOLVED IN: regulation of transcription, DNA-dependent; LOCATED IN: nucleus; EXPRESSED IN: cotyledon, leaf whorl, cauline leaf, seed, leaf; EXPRESSED DURING: LP.06 six leaves visible, LP.04 four leaves visible, LP.10 ten leaves visible, LP.08 eight leaves visibl…
Catma_IRHS_13348	2.55	1.82	-0.73	0.00364267	1	AT3G04720	protein_coding	pathogenesis-related 4	Encodes a protein similar to the antifungal chitin-binding protein hevein from rubber tree latex. mRNA levels increase in response to ethylene and turnip crinkle virus infection.	pathogenesis-related 4 (PR4); FUNCTIONS IN: chitin binding; INVOLVED IN: in 6 processes; LOCATED IN: endomembrane system; EXPRESSED IN: 20 plant structures; EXPRESSED DURING: 10 growth stages; CONTAINS InterPro DOMAIN/s: Barwin (InterPro:IPR001153), Glycoside hydrolase, family 19, catalytic (InterPro:IPR000726), Barwin-related endoglucanase (InterPro:IPR009009), Chitin-binding, type 1, conserved …
Catma_IRHS_01495_r	3.28	2.6	-0.68	0.00364298	1	AT1G19640	protein_coding	jasmonic acid carboxyl methyltransferase	Encodes a S-adenosyl-L-methionine:jasmonic acid carboxyl methyltransferase that catalyzes the formation of methyljasmonate from jasmonic acid. Its expression is induced in response to wounding or methyljasmonate treatment.	jasmonic acid carboxyl methyltransferase (JMT); CONTAINS InterPro DOMAIN/s: SAM dependent carboxyl methyltransferase (InterPro:IPR005299); BEST Arabidopsis thaliana protein match is: S-adenosyl-L-methionine-dependent methyltransferases superfamily protein (TAIR:AT3G11480.1); Has 890 Blast hits to 871 proteins in 121 species: Archae - 0; Bacteria - 61; Metazoa - 9; Fungi - 5; Plants - 740; Viruses…
Catma_IRHS_23323_r	2.98	2.3	-0.68	0.00364432	1	AT4G33467	protein_coding	na	na	unknown protein; Has 25 Blast hits to 25 proteins in 9 species: Archae - 0; Bacteria - 0; Metazoa - 0; Fungi - 0; Plants - 25; Viruses - 0; Other Eukaryotes - 0 (source: NCBI BLink).
Catma_IRHS_15277_r	6.26	6.94	0.68	0.00364823	1	AT3G28920	protein_coding	homeobox protein 34	na	homeobox protein 34 (HB34); FUNCTIONS IN: DNA binding, sequence-specific DNA binding transcription factor activity; INVOLVED IN: regulation of transcription; EXPRESSED IN: 22 plant structures; EXPRESSED DURING: 13 growth stages; CONTAINS InterPro DOMAIN/s: Homeobox domain, ZF-HD class (InterPro:IPR006455), ZF-HD homeobox protein, Cys/His-rich dimerisation domain (InterPro:IPR006456), Homeodomain-…
Catma_IRHS_72398	5.9	5.13	-0.77	0.00365817	1	Chr5_AT5TE47605	NA	NA	NA	NA
Catma_IRHS_15887	3.97	4.65	0.68	0.00368961	1	AT3G49845	protein_coding	na	na	unknown protein; FUNCTIONS IN: molecular_function unknown; INVOLVED IN: biological_process unknown; LOCATED IN: cellular_component unknown; EXPRESSED IN: root; Has 30201 Blast hits to 17322 proteins in 780 species: Archae - 12; Bacteria - 1396; Metazoa - 17338; Fungi - 3422; Plants - 5037; Viruses - 0; Other Eukaryotes - 2996 (source: NCBI BLink).
Catma_IRHS_02378_r	5.68	4.5	-1.19	0.00369018	1	AT1G32900	protein_coding	UDP-Glycosyltransferase superfamily protein	na	UDP-Glycosyltransferase superfamily protein; FUNCTIONS IN: protein binding, transferase activity, transferring glycosyl groups; INVOLVED IN: biosynthetic process, glucan biosynthetic process; LOCATED IN: chloroplast; EXPRESSED IN: 21 plant structures; EXPRESSED DURING: 13 growth stages; CONTAINS InterPro DOMAIN/s: Glycogen/starch synthases, ADP-glucose type (InterPro:IPR011835), Starch synthase, …
Catma_IRHS_00502_r	3.81	2.96	-0.85	0.00369192	1	AT1G07150	protein_coding	mitogen-activated protein kinase kinase kinase 13	member of MEKK subfamily	mitogen-activated protein kinase kinase kinase 13 (MAPKKK13); FUNCTIONS IN: protein serine/threonine kinase activity, protein kinase activity, kinase activity, ATP binding; INVOLVED IN: protein amino acid phosphorylation; EXPRESSED IN: 8 plant structures; EXPRESSED DURING: LP.04 four leaves visible, 4 anthesis, LP.10 ten leaves visible, petal differentiation and expansion stage; CONTAINS InterPro…
Catma_IRHS_09314_r	3.31	1.81	-1.5	0.00370414	1	AT2G27690	protein_coding	cytochrome P450, family 94, subfamily C, polypeptide 1	Encodes a CYP94C1. Has highest omega-hydroxylase activity with 9,10-epoxystearic acid, while also metabolized lauric acid (C12:0) and C18 unsaturated fatty acids. Gene expression is induced in response to wounding and jasmonic acid treatment.	cytochrome P450, family 94, subfamily C, polypeptide 1 (CYP94C1); CONTAINS InterPro DOMAIN/s: Cytochrome P450 (InterPro:IPR001128), Cytochrome P450, E-class, group I (InterPro:IPR002401); BEST Arabidopsis thaliana protein match is: cytochrome P450, family 94, subfamily B, polypeptide 3 (TAIR:AT3G48520.1); Has 28009 Blast hits to 27927 proteins in 1460 species: Archae - 46; Bacteria - 2607; Metazo…
Catma_IRHS_24910_r	2.55	3.18	0.63	0.00371156	1	AT5G09300	protein_coding	Thiamin diphosphate-binding fold (THDP-binding) superfamily protein	na	Thiamin diphosphate-binding fold (THDP-binding) superfamily protein; FUNCTIONS IN: oxidoreductase activity, acting on the aldehyde or oxo group of donors, disulfide as acceptor, 3-methyl-2-oxobutanoate dehydrogenase (2-methylpropanoyl-transferring) activity; INVOLVED IN: metabolic process; LOCATED IN: mitochondrion; EXPRESSED IN: 22 plant structures; EXPRESSED DURING: 10 growth stages; CONTAINS I…
Catma_IRHS_25266_r	6.31	5.68	-0.63	0.00372323	1	AT5G14240	protein_coding	Thioredoxin superfamily protein	na	Thioredoxin superfamily protein; CONTAINS InterPro DOMAIN/s: Thioredoxin fold (InterPro:IPR012335), Thioredoxin-like fold (InterPro:IPR012336); Has 1075 Blast hits to 1075 proteins in 388 species: Archae - 0; Bacteria - 2; Metazoa - 646; Fungi - 206; Plants - 103; Viruses - 0; Other Eukaryotes - 118 (source: NCBI BLink).
Catma_IRHS_01145_r	2.23	1.23	-1	0.00372666	1	AT1G15040	protein_coding	Class I glutamine amidotransferase-like superfamily protein	na	Class I glutamine amidotransferase-like superfamily protein; FUNCTIONS IN: hydrolase activity; INVOLVED IN: glutamine metabolic process; LOCATED IN: cellular_component unknown; EXPRESSED IN: hypocotyl, root; CONTAINS InterPro DOMAIN/s: Peptidase C26 (InterPro:IPR011697), Glutamine amidotransferase type 1 (InterPro:IPR017926); BEST Arabidopsis thaliana protein match is: Class I glutamine amidotran…
Catma_IRHS_13411_r	2.92	2.29	-0.63	0.00372718	1	AT3G05490	protein_coding	ralf-like 22	Member of a diversely expressed predicted peptide family showing sequence similarity to tobacco Rapid Alkalinization Factor (RALF), and is believed to play an essential role in the physiology of Arabidopsis. Consists of a single exon and is characterized by a conserved C-terminal motif and N-terminal signal peptide.	ralf-like 22 (RALFL22); CONTAINS InterPro DOMAIN/s: Rapid ALkalinization Factor (InterPro:IPR008801); BEST Arabidopsis thaliana protein match is: ralf-like 33 (TAIR:AT4G15800.1); Has 266 Blast hits to 266 proteins in 20 species: Archae - 0; Bacteria - 0; Metazoa - 0; Fungi - 2; Plants - 264; Viruses - 0; Other Eukaryotes - 0 (source: NCBI BLink).
Catma_IRHS_03101_r	4.27	3.57	-0.7	0.00373757	1	AT1G53320	protein_coding	tubby like protein 7	Member of TLP family	tubby like protein 7 (TLP7); CONTAINS InterPro DOMAIN/s: Tubby, C-terminal, conserved site (InterPro:IPR018066), Tubby, C-terminal (InterPro:IPR000007); BEST Arabidopsis thaliana protein match is: tubby like protein 3 (TAIR:AT2G47900.2); Has 954 Blast hits to 946 proteins in 118 species: Archae - 0; Bacteria - 0; Metazoa - 352; Fungi - 19; Plants - 468; Viruses - 0; Other Eukaryotes - 115 (source…
Catma_IRHS_09994_r	5.29	4.03	-1.26	0.00377384	1	AT2G36630	protein_coding	Sulfite exporter TauE/SafE family protein	na	Sulfite exporter TauE/SafE family protein; INVOLVED IN: N-terminal protein myristoylation; LOCATED IN: endomembrane system, integral to membrane; EXPRESSED IN: 22 plant structures; EXPRESSED DURING: 15 growth stages; CONTAINS InterPro DOMAIN/s: Protein of unknown function DUF81 (InterPro:IPR002781); BEST Arabidopsis thaliana protein match is: Sulfite exporter TauE/SafE family protein (TAIR:AT2G25…
Catma_IRHS_14357_r	4.18	3.54	-0.64	0.00379674	1	AT3G16950	protein_coding	lipoamide dehydrogenase 1	encodes a plastid lipoamide dehydrogenase, subunit of the pyruvate dehydrogenase complex which provides acetyl-CoA for de novo fatty acid biosynthesis. The gene is highly expressed in developing seeds.	lipoamide dehydrogenase 1 (LPD1); FUNCTIONS IN: dihydrolipoyl dehydrogenase activity; INVOLVED IN: acetyl-CoA biosynthetic process from pyruvate; LOCATED IN: nucleolus, chloroplast stroma, chloroplast, chloroplast envelope; EXPRESSED IN: 23 plant structures; EXPRESSED DURING: 14 growth stages; CONTAINS InterPro DOMAIN/s: FAD-dependent pyridine nucleotide-disulphide oxidoreductase (InterPro:IPR013…
Catma_IRHS_08638_r	2.53	1.91	-0.63	0.00380303	1	AT2G18350	protein_coding	homeobox protein 24	na	homeobox protein 24 (HB24); FUNCTIONS IN: DNA binding, sequence-specific DNA binding transcription factor activity; INVOLVED IN: regulation of transcription; LOCATED IN: cellular_component unknown; EXPRESSED IN: 19 plant structures; EXPRESSED DURING: 12 growth stages; CONTAINS InterPro DOMAIN/s: Homeobox domain, ZF-HD class (InterPro:IPR006455), ZF-HD homeobox protein, Cys/His-rich dimerisation d…
Catma_IRHS_00460_r	2.86	2.26	-0.61	0.00380434	1	AT1G06620	protein_coding	2-oxoglutarate (2OG) and Fe(II)-dependent oxygenase superfamily protein	encodes a protein whose sequence is similar to a 2-oxoglutarate-dependent dioxygenase	2-oxoglutarate (2OG) and Fe(II)-dependent oxygenase superfamily protein; CONTAINS InterPro DOMAIN/s: Oxoglutarate/iron-dependent oxygenase (InterPro:IPR005123); BEST Arabidopsis thaliana protein match is: 2-oxoglutarate (2OG) and Fe(II)-dependent oxygenase superfamily protein (TAIR:AT3G61400.1); Has 8339 Blast hits to 8299 proteins in 1003 species: Archae - 0; Bacteria - 1128; Metazoa - 122; Fung…
Catma_IRHS_26076_r	1.45	0.83	-0.62	0.00380902	1	AT5G25810	protein_coding	Integrase-type DNA-binding superfamily protein	encodes a member of the DREB subfamily A-4 of ERF/AP2 transcription factor family (TINY). The protein contains one AP2 domain. There are 17 members in this subfamily including TINY. Ectopic or overexpression of this gene in a Ds tagged line has reduced cell expansion. The expression of this gene is induced by ethylene and light and appears to stimulate cytokinin biosynthesis.	TINY (tny); CONTAINS InterPro DOMAIN/s: DNA-binding, integrase-type (InterPro:IPR016177), Pathogenesis-related transcriptional factor/ERF, DNA-binding (InterPro:IPR001471); BEST Arabidopsis thaliana protein match is: Integrase-type DNA-binding superfamily protein (TAIR:AT5G11590.1); Has 1807 Blast hits to 1807 proteins in 277 species: Archae - 0; Bacteria - 0; Metazoa - 736; Fungi - 347; Plants -…
Catma_IRHS_26523_r	3.84	2.89	-0.95	0.00380949	1	AT5G39610	protein_coding	NAC domain containing protein 6	Encodes a NAC-domain transcription factor. Positively regulates aging-induced cell death and senescence in leaves. This gene is upregulated in response to salt stress in wildtype as well as NTHK1 transgenic lines although in the latter case the induction was drastically reduced. It was also upregulated by ABA, ACC and NAA treatment, although in the latter two cases, the induction occurred relativ…	NAC domain containing protein 6 (NAC6); CONTAINS InterPro DOMAIN/s: No apical meristem (NAM) protein (InterPro:IPR003441); BEST Arabidopsis thaliana protein match is: NAC domain containing protein 3 (TAIR:AT3G29035.1); Has 3041 Blast hits to 3034 proteins in 79 species: Archae - 0; Bacteria - 0; Metazoa - 0; Fungi - 0; Plants - 3041; Viruses - 0; Other Eukaryotes - 0 (source: NCBI BLink).
Catma_IRHS_14057_r	5.71	6.58	0.87	0.00381669	1	AT3G13470	protein_coding	TCP-1/cpn60 chaperonin family protein	na	TCP-1/cpn60 chaperonin family protein; FUNCTIONS IN: ATP binding; INVOLVED IN: protein folding, protein refolding, cellular protein metabolic process; LOCATED IN: in 7 components; EXPRESSED IN: 26 plant structures; EXPRESSED DURING: 14 growth stages; CONTAINS InterPro DOMAIN/s: Chaperonin Cpn60/TCP-1 (InterPro:IPR002423), Chaperonin Cpn60, conserved site (InterPro:IPR018370), Chaperonin Cpn60 (In…
Catma_IRHS_62388_r	2.7	2.04	-0.67	0.00382617	1	Chr3_AT3TE49840_r	NA	NA	NA	NA
Catma_IRHS_10248_r	4.76	5.53	0.77	0.00383012	1	AT2G39760	protein_coding	BTB/POZ/MATH-domains containing protein	na	BPM3; CONTAINS InterPro DOMAIN/s: TRAF-like (InterPro:IPR008974), MATH (InterPro:IPR002083), BTB/POZ fold (InterPro:IPR011333), BTB/POZ (InterPro:IPR013069), Kelch related (InterPro:IPR013089), BTB/POZ-like (InterPro:IPR000210), TRAF-type (InterPro:IPR013322); BEST Arabidopsis thaliana protein match is: BTB-POZ and MATH domain 1 (TAIR:AT5G19000.1); Has 6744 Blast hits to 6554 proteins in 191 spec…
Catma_IRHS_34854	3.14	2.33	-0.81	0.00383186	1	AT1G53903.1	NA	NA	NA	NA
Catma_IRHS_04622_r	3.44	2.78	-0.66	0.0038344	1	AT1G76340	protein_coding	golgi nucleotide sugar transporter 3	Encodes a nucleotide-sugar transporter.	golgi nucleotide sugar transporter 3 (GONST3); CONTAINS InterPro DOMAIN/s: Protein of unknown function DUF250 (InterPro:IPR004853); BEST Arabidopsis thaliana protein match is: golgi nucleotide sugar transporter 4 (TAIR:AT5G19980.1); Has 1377 Blast hits to 1372 proteins in 233 species: Archae - 0; Bacteria - 8; Metazoa - 324; Fungi - 246; Plants - 675; Viruses - 0; Other Eukaryotes - 124 (source: …
Catma_IRHS_21348_r	2.44	1.81	-0.63	0.00385643	1	AT4G28040	protein_coding	nodulin MtN21 /EamA-like transporter family protein	na	nodulin MtN21 /EamA-like transporter family protein; LOCATED IN: endomembrane system, membrane; EXPRESSED IN: 6 plant structures; EXPRESSED DURING: 4 anthesis, petal differentiation and expansion stage; CONTAINS InterPro DOMAIN/s: Protein of unknown function DUF6, transmembrane (InterPro:IPR000620); BEST Arabidopsis thaliana protein match is: nodulin MtN21 /EamA-like transporter family protein (T…
Catma_IRHS_49766_r	2.96	3.82	0.86	0.00388428	1	ATMG00990.1_r	NA	NA	NA	NA
Catma_IRHS_70736	5.12	5.73	0.61	0.00389978	1	Chr5_AT5TE35160	NA	NA	NA	NA
Catma_IRHS_68624_r	1.32	1.95	0.63	0.00392077	1	Chr4_AT4TE36760_r	NA	NA	NA	NA
Catma_IRHS_54223	3.06	3.71	0.65	0.00392815	1	Chr1_AT1TE67880	NA	NA	NA	NA
Catma_IRHS_20932_r	5.21	6.05	0.84	0.00395061	1	AT4G22930	protein_coding	pyrimidin 4	Encodes dihydroorotase (PYR4).	pyrimidin 4 (PYR4); FUNCTIONS IN: dihydroorotase activity; INVOLVED IN: 'de novo' pyrimidine base biosynthetic process, pyrimidine base biosynthetic process; LOCATED IN: chloroplast; EXPRESSED IN: 22 plant structures; EXPRESSED DURING: 13 growth stages; CONTAINS InterPro DOMAIN/s: Dihydroorotase, conserved site (InterPro:IPR002195), Dihydroorotase homodimeric type (InterPro:IPR004721), Amidohydro…
Catma_IRHS_27053_r	5.96	5.24	-0.72	0.00395671	1	AT5G46620	protein_coding	na	na	unknown protein; BEST Arabidopsis thaliana protein match is: unknown protein (TAIR:AT4G17960.1); Has 1807 Blast hits to 1807 proteins in 277 species: Archae - 0; Bacteria - 0; Metazoa - 736; Fungi - 347; Plants - 385; Viruses - 0; Other Eukaryotes - 339 (source: NCBI BLink).
Catma_IRHS_69482	3.48	2.78	-0.7	0.00395857	1	Chr4_AT4TE76875	NA	NA	NA	NA
Catma_IRHS_77423	6.45	5.76	-0.7	0.00395945	1	LTR_Chr3:20857990-20858159	NA	NA	NA	NA
Catma_IRHS_04797_r	3.52	2.72	-0.8	0.00396495	1	AT1G78700	protein_coding	BES1/BZR1 homolog 4	na	BES1/BZR1 homolog 4 (BEH4); FUNCTIONS IN: transcription regulator activity; INVOLVED IN: biological_process unknown; LOCATED IN: cellular_component unknown; EXPRESSED IN: 23 plant structures; EXPRESSED DURING: 13 growth stages; CONTAINS InterPro DOMAIN/s: BZR1, transcriptional repressor (InterPro:IPR008540); BEST Arabidopsis thaliana protein match is: BES1/BZR1 homolog 3 (TAIR:AT4G18890.1); Has 3…
Catma_IRHS_15531_r	4.17	4.98	0.81	0.0039658	1	AT3G44340	protein_coding	clone eighty-four	homologous to yeast and animal Sec24 proteins; expression in yeast cells enhances their survival under oxidative stress conditions.	clone eighty-four (CEF); FUNCTIONS IN: transporter activity, zinc ion binding; INVOLVED IN: response to oxidative stress, vesicle-mediated transport; LOCATED IN: COPII vesicle coat, chloroplast; EXPRESSED IN: 24 plant structures; EXPRESSED DURING: 15 growth stages; CONTAINS InterPro DOMAIN/s: Sec23/Sec24, helical domain (InterPro:IPR006900), Sec23/Sec24 beta-sandwich (InterPro:IPR012990), Sec23/S…
Catma_IRHS_49776_r	2.55	1.89	-0.66	0.00396662	1	ATMG01200.1_r	NA	NA	NA	NA
Catma_IRHS_13488_r	4.18	4.87	0.69	0.0039677	1	AT3G06310	protein_coding	Cox19-like CHCH family protein	na	Cox19-like CHCH family protein; CONTAINS InterPro DOMAIN/s: CHCH (InterPro:IPR010625); BEST Arabidopsis thaliana protein match is: Cox19-like CHCH family protein (TAIR:AT5G18800.2); Has 415 Blast hits to 415 proteins in 157 species: Archae - 0; Bacteria - 0; Metazoa - 232; Fungi - 109; Plants - 65; Viruses - 0; Other Eukaryotes - 9 (source: NCBI BLink).
Catma_IRHS_24697_r	3.31	3.97	0.66	0.00397604	1	AT5G06240	protein_coding	embryo defective 2735	na	embryo defective 2735 (emb2735); Has 1807 Blast hits to 1807 proteins in 277 species: Archae - 0; Bacteria - 0; Metazoa - 736; Fungi - 347; Plants - 385; Viruses - 0; Other Eukaryotes - 339 (source: NCBI BLink).
Catma_IRHS_26008	1.98	2.59	0.61	0.00397914	1	AT5G24690	protein_coding	Protein of unknown function (DUF3411)	na	INVOLVED IN: biological_process unknown; LOCATED IN: mitochondrion, chloroplast, plastid, chloroplast inner membrane, chloroplast envelope; EXPRESSED IN: 23 plant structures; EXPRESSED DURING: 13 growth stages; CONTAINS InterPro DOMAIN/s: Protein of unknown function DUF3411 (InterPro:IPR021825); BEST Arabidopsis thaliana protein match is: reticulata-related 1 (TAIR:AT5G22790.1); Has 30201 Blast h…
Catma_IRHS_09531	6.55	5.88	-0.67	0.0040259	1	AT2G30860	protein_coding	glutathione S-transferase PHI 9	Encodes glutathione transferase belonging to the phi class of GSTs. Naming convention according to Wagner et al. (2002).	glutathione S-transferase PHI 9 (GSTF9); FUNCTIONS IN: glutathione transferase activity, glutathione peroxidase activity, copper ion binding, glutathione binding; INVOLVED IN: response to cadmium ion, response to zinc ion, defense response to bacterium, toxin catabolic process, defense response; LOCATED IN: in 7 components; EXPRESSED IN: 29 plant structures; EXPRESSED DURING: 14 growth stages; CO…
Catma_IRHS_18234_r	4.19	4.81	0.62	0.00404449	1	AT3G26180	protein_coding	cytochrome P450, family 71, subfamily B, polypeptide 20	putative cytochrome P450	cytochrome P450, family 71, subfamily B, polypeptide 20 (CYP71B20); FUNCTIONS IN: electron carrier activity, monooxygenase activity, iron ion binding, oxygen binding, heme binding; INVOLVED IN: oxidation reduction; LOCATED IN: endomembrane system; CONTAINS InterPro DOMAIN/s: Cytochrome P450 (InterPro:IPR001128), Cytochrome P450, E-class, group I (InterPro:IPR002401), Cytochrome P450, conserved si…
Catma_IRHS_23211_r	6	5.19	-0.81	0.00405861	1	AT4G24990	protein_coding	Ubiquitin family protein	geranylgeranylated protein ATGP4	ATGP4; FUNCTIONS IN: molecular_function unknown; LOCATED IN: plasma membrane; EXPRESSED IN: 24 plant structures; EXPRESSED DURING: 13 growth stages; CONTAINS InterPro DOMAIN/s: Membrane-anchored ubiquitin-fold protein, HCG-1 (InterPro:IPR017000), Ubiquitin supergroup (InterPro:IPR019955); BEST Arabidopsis thaliana protein match is: membrane-anchored ubiquitin-fold protein 4 precursor (TAIR:AT3G26…
Catma_IRHS_25365_r	4.93	5.59	0.66	0.00406596	1	AT5G15520	protein_coding	Ribosomal protein S19e family protein	na	Ribosomal protein S19e family protein; FUNCTIONS IN: structural constituent of ribosome; INVOLVED IN: translation; LOCATED IN: cytosolic small ribosomal subunit, ribosome, nucleolus, membrane; EXPRESSED IN: 23 plant structures; EXPRESSED DURING: 14 growth stages; CONTAINS InterPro DOMAIN/s: Ribosomal protein S19e, conserved site (InterPro:IPR018277), Ribosomal protein S19e (InterPro:IPR001266); B…
Catma_IRHS_03004_r	5.46	4.87	-0.6	0.00407216	1	AT1G51980	protein_coding	Insulinase (Peptidase family M16) protein	na	Insulinase (Peptidase family M16) protein; FUNCTIONS IN: metalloendopeptidase activity, ATP binding; INVOLVED IN: proteolysis, response to salt stress; LOCATED IN: in 6 components; EXPRESSED IN: 28 plant structures; EXPRESSED DURING: 16 growth stages; CONTAINS InterPro DOMAIN/s: Peptidase M16, zinc-binding site (InterPro:IPR001431), Peptidase M16, C-terminal (InterPro:IPR007863), Peptidase M16, N…
Catma_IRHS_13709_r	3.55	4.28	0.73	0.00407217	1	AT3G09350	protein_coding	Fes1A	Encodes one of the Arabidopsis orthologs of the human Hsp70-binding protein 1 (HspBP-1) and yeast Fes1p: Fes1A (AT3G09350), Fes1B (AT3G53800), Fes1C (AT5G02150). Fes1A is cytosolic and associates with cytosolic Hsp70. Mutants showed increased heat-sensitive phenotype suggestion the involvement of Fes1A in acquired thermotolerance. Does not have nucleotide exchange factor activity in vitro.	Fes1A (Fes1A); CONTAINS InterPro DOMAIN/s: Armadillo-like helical (InterPro:IPR011989), Armadillo-type fold (InterPro:IPR016024); BEST Arabidopsis thaliana protein match is: Fes1C (TAIR:AT5G02150.1); Has 622 Blast hits to 617 proteins in 204 species: Archae - 0; Bacteria - 0; Metazoa - 202; Fungi - 158; Plants - 182; Viruses - 0; Other Eukaryotes - 80 (source: NCBI BLink).
Catma_IRHS_44560	4.46	3.84	-0.62	0.00408179	1	At4NC025620	NA	NA	NA	NA
Catma_IRHS_26389_r	5.13	4.44	-0.69	0.00408534	1	AT5G37370	protein_coding	PRP38 family protein	encodes a putative splicing factor. Over-expression in yeast and Arabidopsis result in increased tolerance to high salt.	ATSRL1; CONTAINS InterPro DOMAIN/s: PRP38 (InterPro:IPR005037); Has 24000 Blast hits to 13040 proteins in 580 species: Archae - 8; Bacteria - 803; Metazoa - 13736; Fungi - 3156; Plants - 2052; Viruses - 103; Other Eukaryotes - 4142 (source: NCBI BLink).
Catma_IRHS_19828_r	2.92	2.15	-0.77	0.00410915	1	AT5G10625	protein_coding	na	na	BEST Arabidopsis thaliana protein match is: flowering promoting factor 1 (TAIR:AT5G24860.1); Has 35333 Blast hits to 34131 proteins in 2444 species: Archae - 798; Bacteria - 22429; Metazoa - 974; Fungi - 991; Plants - 531; Viruses - 0; Other Eukaryotes - 9610 (source: NCBI BLink).
Catma_IRHS_25681_r	5.89	5.21	-0.68	0.0041097	1	AT5G19540	protein_coding	na	na	unknown protein; FUNCTIONS IN: molecular_function unknown; INVOLVED IN: biological_process unknown; LOCATED IN: chloroplast; EXPRESSED IN: 22 plant structures; EXPRESSED DURING: 13 growth stages; Has 1807 Blast hits to 1807 proteins in 277 species: Archae - 0; Bacteria - 0; Metazoa - 736; Fungi - 347; Plants - 385; Viruses - 0; Other Eukaryotes - 339 (source: NCBI BLink).
Catma_IRHS_16151	3.8	4.4	0.6	0.00414841	1	AT3G53100	protein_coding	GDSL-like Lipase/Acylhydrolase superfamily protein	na	GDSL-like Lipase/Acylhydrolase superfamily protein; FUNCTIONS IN: hydrolase activity, acting on ester bonds, carboxylesterase activity; INVOLVED IN: lipid metabolic process; LOCATED IN: endomembrane system; EXPRESSED IN: 21 plant structures; EXPRESSED DURING: 13 growth stages; CONTAINS InterPro DOMAIN/s: Lipase, GDSL (InterPro:IPR001087); BEST Arabidopsis thaliana protein match is: GDSL-like Lipa…
Catma_IRHS_49560_r	6.79	5.87	-0.92	0.00415897	1	ath-MIRf10981-akr_r	NA	NA	NA	NA
Catma_IRHS_42715	4.12	4.73	0.6	0.00416547	1	At3NC060730	NA	NA	NA	NA
Catma_IRHS_29050_r	5.33	4.52	-0.82	0.00417431	1	AT5G25440	protein_coding	Protein kinase superfamily protein	na	Protein kinase superfamily protein; FUNCTIONS IN: protein kinase activity, kinase activity, ATP binding; INVOLVED IN: protein amino acid phosphorylation, N-terminal protein myristoylation; LOCATED IN: nucleus, cytoplasm; EXPRESSED IN: 15 plant structures; EXPRESSED DURING: 9 growth stages; CONTAINS InterPro DOMAIN/s: Protein kinase, catalytic domain (InterPro:IPR000719), Serine-threonine/tyrosine…
Catma_IRHS_00721_r	5.76	6.6	0.84	0.00418429	1	AT1G09830	protein_coding	Glycinamide ribonucleotide (GAR) synthetase	glycinamide ribonucleotide synthetase (GAR synthetase) that catalyzes the conversion of phosphoribosyl amine to phosphoribosyl glycineamide	Glycinamide ribonucleotide (GAR) synthetase; FUNCTIONS IN: phosphoribosylamine-glycine ligase activity; INVOLVED IN: purine base biosynthetic process, purine nucleotide biosynthetic process; LOCATED IN: chloroplast; EXPRESSED IN: 23 plant structures; EXPRESSED DURING: 13 growth stages; CONTAINS InterPro DOMAIN/s: Phosphoribosylglycinamide synthetase, conserved site (InterPro:IPR020559), Phosphori…
Catma_IRHS_13656	3.61	4.21	0.6	0.00419541	1	AT3G08740	protein_coding	elongation factor P (EF-P) family protein	na	elongation factor P (EF-P) family protein; FUNCTIONS IN: translation elongation factor activity; INVOLVED IN: translational elongation; LOCATED IN: chloroplast, chloroplast stroma; EXPRESSED IN: 24 plant structures; EXPRESSED DURING: 14 growth stages; CONTAINS InterPro DOMAIN/s: Translation elongation factor P (InterPro:IPR011768), Translation elongation factor P/YeiP, conserved site (InterPro:IP…
Catma_IRHS_34752_r	5.48	4.43	-1.05	0.00419778	1	AT1G25083.1_r	NA	NA	NA	NA
Catma_IRHS_70353	2.09	3.15	1.06	0.00419839	1	Chr5_AT5TE30315	NA	NA	NA	NA
Catma_IRHS_49773_r	3.35	2.75	-0.6	0.00424717	1	ATMG01080.1_r	NA	NA	NA	NA
Catma_IRHS_02000_r	3.3	2.57	-0.74	0.00424761	1	AT1G27440	protein_coding	Exostosin family protein	na	GUT2; FUNCTIONS IN: glucuronoxylan glucuronosyltransferase activity, catalytic activity; INVOLVED IN: secondary cell wall biogenesis, glucuronoxylan biosynthetic process; LOCATED IN: endomembrane system, membrane; EXPRESSED IN: 25 plant structures; EXPRESSED DURING: 14 growth stages; CONTAINS InterPro DOMAIN/s: Exostosin-like (InterPro:IPR004263); BEST Arabidopsis thaliana protein match is: Exost…
Catma_IRHS_21827_r	4.13	4.73	0.6	0.00425292	1	AT4G33760	protein_coding	tRNA synthetase class II (D, K and N) family protein	na	tRNA synthetase class II (D, K and N) family protein; FUNCTIONS IN: in 6 functions; INVOLVED IN: aspartyl-tRNA aminoacylation, translation, tRNA aminoacylation for protein translation; LOCATED IN: mitochondrion, chloroplast, membrane, cytoplasm; EXPRESSED IN: 22 plant structures; EXPRESSED DURING: 13 growth stages; CONTAINS InterPro DOMAIN/s: Nucleic acid-binding, OB-fold (InterPro:IPR012340), Nu…
Catma_IRHS_00660_r	4.89	4.17	-0.72	0.00425547	1	AT1G09070	protein_coding	soybean gene regulated by cold-2	SRC2 specifically binds the peptide PIEPPPHH, and moves from ER to a vacuole fraction where it gets internalized. Involved in Protein Storage Vacuole targeting.	soybean gene regulated by cold-2 (SRC2); CONTAINS InterPro DOMAIN/s: C2 calcium/lipid-binding domain, CaLB (InterPro:IPR008973), C2 calcium-dependent membrane targeting (InterPro:IPR000008); BEST Arabidopsis thaliana protein match is: Calcium-dependent lipid-binding (CaLB domain) family protein (TAIR:AT3G16510.1); Has 25146 Blast hits to 15856 proteins in 1076 species: Archae - 6; Bacteria - 3010…
Catma_IRHS_13269_r	6.16	5.08	-1.08	0.0042561	1	AT3G03780	protein_coding	methionine synthase 2	Encodes a cytosolic methionine synthase, involved in methionine regeneration via the activated methyl cycle (or SAM cycle)	methionine synthase 2 (MS2); FUNCTIONS IN: 5-methyltetrahydropteroyltriglutamate-homocysteine S-methyltransferase activity, methionine synthase activity; INVOLVED IN: response to cadmium ion, response to salt stress, methionine biosynthetic process; LOCATED IN: cytosol, apoplast, plasma membrane, chloroplast, chloroplast envelope; EXPRESSED IN: 8 plant structures; EXPRESSED DURING: L mature polle…
Catma_IRHS_10748_r	4.99	5.62	0.63	0.00427383	1	AT2G46100	protein_coding	Nuclear transport factor 2 (NTF2) family protein	na	Nuclear transport factor 2 (NTF2) family protein; FUNCTIONS IN: molecular_function unknown; INVOLVED IN: biological_process unknown; LOCATED IN: chloroplast; CONTAINS InterPro DOMAIN/s: Protein of unknown function DUF2358 (InterPro:IPR018790); BEST Arabidopsis thaliana protein match is: Uncharacterized conserved protein (DUF2358) (TAIR:AT3G04890.1); Has 162 Blast hits to 162 proteins in 55 specie…
Catma_IRHS_04549_r	5.57	4.91	-0.66	0.00428831	1	AT1G75330	protein_coding	ornithine carbamoyltransferase	na	ornithine carbamoyltransferase (OTC); FUNCTIONS IN: amino acid binding, ornithine carbamoyltransferase activity, carboxyl- or carbamoyltransferase activity; INVOLVED IN: cellular amino acid metabolic process; LOCATED IN: chloroplast, chloroplast stroma; EXPRESSED IN: 23 plant structures; EXPRESSED DURING: 13 growth stages; CONTAINS InterPro DOMAIN/s: Aspartate/ornithine carbamoyltransferase, carb…
Catma_IRHS_02667_r	4.31	4.93	0.62	0.00430013	1	AT1G44890	protein_coding	na	na	BEST Arabidopsis thaliana protein match is: homolog of yeast oxidase assembly 1 (OXA1) (TAIR:AT5G62050.1); Has 40 Blast hits to 40 proteins in 7 species: Archae - 0; Bacteria - 0; Metazoa - 0; Fungi - 0; Plants - 39; Viruses - 0; Other Eukaryotes - 1 (source: NCBI BLink).
Catma_IRHS_04920_r	4.33	4.93	0.6	0.00432041	1	AT1G80260	protein_coding	Spc97 / Spc98 family of spindle pole body (SBP) component	na	embryo defective 1427 (emb1427); FUNCTIONS IN: tubulin binding; INVOLVED IN: embryo development ending in seed dormancy; LOCATED IN: spindle pole, microtubule organizing center; CONTAINS InterPro DOMAIN/s: Spc97/Spc98 (InterPro:IPR007259); BEST Arabidopsis thaliana protein match is: Spc97 / Spc98 family of spindle pole body (SBP) component (TAIR:AT1G20570.1); Has 1146 Blast hits to 1005 proteins …
Catma_IRHS_09009_r	3.98	4.61	0.62	0.00433392	1	AT2G23430	protein_coding	Cyclin-dependent kinase inhibitor family protein	Encodes a cyclin-dependent kinase inhibitor protein that functions as a negative regulator of cell division and promoter of endoreduplication. A member of seven KRP genes found in Arabidopsis thaliana. Differential expression patterns for distinct KRPs were revealed by in situ hybridization. Both SKP2b and RKP appear to be involved in the degradation of KRP1.	ICK1; CONTAINS InterPro DOMAIN/s: Cyclin-dependent kinase inhibitor (InterPro:IPR003175), Cyclin-dependent kinase inhibitor, plant (InterPro:IPR016701); BEST Arabidopsis thaliana protein match is: KIP-related protein 2 (TAIR:AT3G50630.1); Has 507 Blast hits to 479 proteins in 88 species: Archae - 0; Bacteria - 19; Metazoa - 119; Fungi - 13; Plants - 208; Viruses - 0; Other Eukaryotes - 148 (sourc…
Catma_IRHS_06518_r	4.31	3.69	-0.62	0.00434547	1	AT1G72940	protein_coding	Toll-Interleukin-Resistance (TIR) domain-containing protein	na	Toll-Interleukin-Resistance (TIR) domain-containing protein; FUNCTIONS IN: transmembrane receptor activity, ATP binding; INVOLVED IN: signal transduction, defense response, apoptosis, innate immune response; LOCATED IN: intrinsic to membrane; EXPRESSED IN: 22 plant structures; EXPRESSED DURING: 13 growth stages; CONTAINS InterPro DOMAIN/s: NB-ARC (InterPro:IPR002182), Toll-Interleukin receptor (I…
Catma_IRHS_01355_r	2.38	1.79	-0.59	0.00435652	1	AT1G17750	protein_coding	PEP1 receptor 2	Encodes PEPR2, a plasma membrane leucine-rich repeat receptor kinase functioning as a receptor for the Pep1 and Pep2 peptides. Pep1 and Pep2 are amino acids that induce the transcription of defense-related genes.	PEP1 receptor 2 (PEPR2); FUNCTIONS IN: protein serine/threonine kinase activity, peptide binding, kinase activity, ATP binding; INVOLVED IN: response to jasmonic acid stimulus, protein amino acid phosphorylation, transmembrane receptor protein tyrosine kinase signaling pathway, defense response to bacterium, response to wounding; LOCATED IN: plasma membrane; EXPRESSED IN: 17 plant structures; EXP…
Catma_IRHS_20462	2.45	1.84	-0.61	0.00436519	1	AT4G16770	protein_coding	2-oxoglutarate (2OG) and Fe(II)-dependent oxygenase superfamily protein	na	2-oxoglutarate (2OG) and Fe(II)-dependent oxygenase superfamily protein; FUNCTIONS IN: oxidoreductase activity, acting on paired donors, with incorporation or reduction of molecular oxygen, 2-oxoglutarate as one donor, and incorporation of one atom each of oxygen into both donors, oxidoreductase activity, iron ion binding; INVOLVED IN: oxidation reduction, flavonoid biosynthetic process; LOCATED …
Catma_IRHS_34222	4.33	5.09	0.75	0.0043777	1	HELITRONY3_2716	NA	NA	NA	NA
Catma_IRHS_15771	3.5	2.83	-0.67	0.00438021	1	AT3G48209	protein_coding	Plant thionin family protein	Encodes a Plant thionin family protein	Plant thionin family protein; LOCATED IN: endomembrane system; Has 1 Blast hits to 1 proteins in 1 species: Archae - 0; Bacteria - 0; Metazoa - 0; Fungi - 0; Plants - 1; Viruses - 0; Other Eukaryotes - 0 (source: NCBI BLink).
Catma_IRHS_21870_r	4.93	5.52	0.59	0.00438231	1	AT4G34290	protein_coding	SWIB/MDM2 domain superfamily protein	na	SWIB/MDM2 domain superfamily protein; FUNCTIONS IN: molecular_function unknown; INVOLVED IN: biological_process unknown; LOCATED IN: chloroplast; EXPRESSED IN: 21 plant structures; EXPRESSED DURING: 13 growth stages; CONTAINS InterPro DOMAIN/s: SWIB/MDM2 domain (InterPro:IPR003121), SWIB domain (InterPro:IPR019835); BEST Arabidopsis thaliana protein match is: SWIB/MDM2 domain superfamily protein …
Catma_IRHS_08758_r	4.77	5.44	0.66	0.00438957	1	AT2G20190	protein_coding	CLIP-associated protein	Encodes a microtubule-associated protein that is involved in both cell division and cell expansion. It likely promotes microtubule stability.	CLIP-associated protein (CLASP); FUNCTIONS IN: binding; INVOLVED IN: mitosis, protein stabilization, cell growth; LOCATED IN: spindle microtubule, plasma membrane; EXPRESSED IN: 25 plant structures; EXPRESSED DURING: 13 growth stages; CONTAINS InterPro DOMAIN/s: HEAT (InterPro:IPR000357), Armadillo-like helical (InterPro:IPR011989), HEAT, type 2 (InterPro:IPR021133), Armadillo-type fold (InterPro…
Catma_IRHS_15661_r	5.21	4.56	-0.65	0.00439216	1	AT3G46600	protein_coding	GRAS family transcription factor	na	GRAS family transcription factor; CONTAINS InterPro DOMAIN/s: Transcription factor GRAS (InterPro:IPR005202); BEST Arabidopsis thaliana protein match is: GRAS family transcription factor (TAIR:AT5G59450.1); Has 2508 Blast hits to 2402 proteins in 303 species: Archae - 0; Bacteria - 7; Metazoa - 2; Fungi - 0; Plants - 2499; Viruses - 0; Other Eukaryotes - 0 (source: NCBI BLink).
Catma_IRHS_08671_r	4.61	3.74	-0.87	0.00439608	1	AT2G18876	protein_coding	Afadin/alpha-actinin-binding protein	na	Afadin/alpha-actinin-binding protein; CONTAINS InterPro DOMAIN/s: Afadin/alpha-actinin-binding (InterPro:IPR021622); BEST Arabidopsis thaliana protein match is: Afadin/alpha-actinin-binding protein (TAIR:AT5G57410.3); Has 6400 Blast hits to 5312 proteins in 498 species: Archae - 42; Bacteria - 460; Metazoa - 3301; Fungi - 542; Plants - 222; Viruses - 9; Other Eukaryotes - 1824 (source: NCBI BLink…
Catma_IRHS_20421_r	4.92	5.73	0.81	0.00440027	1	AT4G16360	protein_coding	5'-AMP-activated protein kinase beta-2 subunit protein	na	5'-AMP-activated protein kinase beta-2 subunit protein; FUNCTIONS IN: AMP-activated protein kinase activity; INVOLVED IN: N-terminal protein myristoylation; LOCATED IN: chloroplast; EXPRESSED IN: 22 plant structures; EXPRESSED DURING: 13 growth stages; CONTAINS InterPro DOMAIN/s: 5-AMP-activated protein kinase, beta subunit, interaction domain (InterPro:IPR006828); BEST Arabidopsis thaliana prote…
Catma_IRHS_15034_r	6.53	5.93	-0.6	0.00440364	1	AT3G25470	protein_coding	bacterial hemolysin-related	na	bacterial hemolysin-related; FUNCTIONS IN: methyltransferase activity, RNA binding, nucleic acid binding; INVOLVED IN: methylation, hemolysis by symbiont of host erythrocytes; LOCATED IN: mitochondrion; EXPRESSED IN: 23 plant structures; EXPRESSED DURING: 15 growth stages; CONTAINS InterPro DOMAIN/s: RNA-binding S4 (InterPro:IPR002942), Ribosomal RNA methyltransferase RrmJ/FtsJ (InterPro:IPR00287…
Catma_IRHS_07906_r	6.71	6.12	-0.59	0.00443855	1	AT2G01420	protein_coding	Auxin efflux carrier family protein	Encodes a putative auxin efflux carrier that is localized in developing and mature root meristems. It is involved in the maintenance of embryonic auxin gradients. A role for AtPIN4 in generating a sink for auxin below the quiescent center of the root meristem that is essential for auxin distribution and patterning is proposed. In the root, PIN4 is detected around the quiescent center and cells su…	PIN-FORMED 4 (PIN4); FUNCTIONS IN: auxin:hydrogen symporter activity, transporter activity; INVOLVED IN: root development, pattern specification process, auxin polar transport; LOCATED IN: endomembrane system, integral to membrane; EXPRESSED IN: 27 plant structures; EXPRESSED DURING: 14 growth stages; CONTAINS InterPro DOMAIN/s: Auxin efflux carrier, subgroup (InterPro:IPR014024), Auxin efflux ca…
Catma_IRHS_14371_r	5.21	4.32	-0.89	0.00444217	1	AT3G17110	pseudogene	na	na	pseudogene, glycine-rich protein
Catma_IRHS_26745_r	2.94	2.33	-0.61	0.00445388	1	AT5G42680	protein_coding	Protein of unknown function, DUF617	na	Protein of unknown function, DUF617; CONTAINS InterPro DOMAIN/s: Protein of unknown function DUF617, plant (InterPro:IPR006460); BEST Arabidopsis thaliana protein match is: Protein of unknown function, DUF617 (TAIR:AT4G39610.1); Has 1807 Blast hits to 1807 proteins in 277 species: Archae - 0; Bacteria - 0; Metazoa - 736; Fungi - 347; Plants - 385; Viruses - 0; Other Eukaryotes - 339 (source: NCBI…
Catma_IRHS_07972_r	7.34	6.31	-1.03	0.00445591	1	AT2G02180	protein_coding	tobamovirus multiplication protein 3	Necessary for the efficient multiplication of tobamoviruses.	tobamovirus multiplication protein 3 (TOM3); INVOLVED IN: viral replication complex formation and maintenance; LOCATED IN: endomembrane system; EXPRESSED IN: 23 plant structures; EXPRESSED DURING: 14 growth stages; CONTAINS InterPro DOMAIN/s: Protein of unknown function DUF1084 (InterPro:IPR009457); BEST Arabidopsis thaliana protein match is: Protein of unknown function (DUF1084) (TAIR:AT1G14530.…
Catma_IRHS_09308_r	3.58	4.24	0.66	0.00445857	1	AT2G27590	protein_coding	S-adenosyl-L-methionine-dependent methyltransferases superfamily protein	na	S-adenosyl-L-methionine-dependent methyltransferases superfamily protein; Has 109 Blast hits to 109 proteins in 24 species: Archae - 0; Bacteria - 26; Metazoa - 0; Fungi - 2; Plants - 33; Viruses - 0; Other Eukaryotes - 48 (source: NCBI BLink).
Catma_IRHS_24563_r	2.36	1.76	-0.6	0.00447451	1	AT5G04520	protein_coding	Protein of unknown function DUF455	na	Protein of unknown function DUF455; CONTAINS InterPro DOMAIN/s: Protein of unknown function DUF455 (InterPro:IPR007402), Protein of unknown function UCP012318 (InterPro:IPR011197); BEST Arabidopsis thaliana protein match is: Protein of unknown function DUF455 (TAIR:AT1G06240.1); Has 1807 Blast hits to 1807 proteins in 277 species: Archae - 0; Bacteria - 0; Metazoa - 736; Fungi - 347; Plants - 385…
Catma_IRHS_17630	1.5	2.1	0.6	0.00448121	1	AT3G20600	protein_coding	Late embryogenesis abundant (LEA) hydroxyproline-rich glycoprotein family	Required for non-race specific resistance to bacterial and fungal pathogens.Mediates systemic acquired resistance (SAR) response.	non race-specific disease resistance 1 (NDR1); CONTAINS InterPro DOMAIN/s: Late embryogenesis abundant protein, group 2 (InterPro:IPR004864); BEST Arabidopsis thaliana protein match is: Late embryogenesis abundant (LEA) hydroxyproline-rich glycoprotein family (TAIR:AT3G20590.1); Has 471 Blast hits to 471 proteins in 25 species: Archae - 0; Bacteria - 0; Metazoa - 0; Fungi - 0; Plants - 471; Virus…
Catma_IRHS_25915	3.51	4.09	0.58	0.0044859	1	AT5G23540	protein_coding	Mov34/MPN/PAD-1 family protein	na	Mov34/MPN/PAD-1 family protein; INVOLVED IN: response to salt stress, protein catabolic process, ubiquitin-dependent protein catabolic process; LOCATED IN: proteasome complex, nucleus, proteasome regulatory particle, lid subcomplex; EXPRESSED IN: 25 plant structures; EXPRESSED DURING: 14 growth stages; CONTAINS InterPro DOMAIN/s: Mov34/MPN/PAD-1 (InterPro:IPR000555); BEST Arabidopsis thaliana pro…
Catma_IRHS_66500_r	4.52	3.83	-0.69	0.00449889	1	Chr4_AT4TE13985_r	NA	NA	NA	NA
Catma_IRHS_29784_r	2.29	2.9	0.61	0.00450539	1	MIR172B	NA	NA	NA	NA
Catma_IRHS_70353_r	1.64	2.39	0.75	0.00451731	1	Chr5_AT5TE30315_r	NA	NA	NA	NA
Catma_IRHS_11181	3.15	2.46	-0.69	0.00453837	1	AT2G19760	protein_coding	profilin 1	first member of the Arabidopsis profilin multigene family, expressed in all organs of Arabidopsis. Binds poly-L-proline. The first intron of PRF1 enhances gene expression in vegetative tissues.	profilin 1 (PRF1); FUNCTIONS IN: actin binding; INVOLVED IN: actin polymerization or depolymerization, cytoskeleton organization, unidimensional cell growth; LOCATED IN: in 8 components; EXPRESSED IN: 30 plant structures; EXPRESSED DURING: 16 growth stages; CONTAINS InterPro DOMAIN/s: Profilin/allergen (InterPro:IPR002097), Profilin, plant (InterPro:IPR005455); BEST Arabidopsis thaliana protein m…
Catma_IRHS_27067_r	2.91	2.24	-0.67	0.00453912	1	AT5G46790	protein_coding	PYR1-like 1	Encodes a member of the PYR (pyrabactin resistance )/PYL(PYR1-like)/RCAR (regulatory components of ABA receptor) family proteins with 14 members. PYR/PYL/RCAR family proteins function as abscisic acid sensors. Mediate ABA-dependent regulation of protein phosphatase 2Cs ABI1 and ABI2.	PYR1-like 1 (PYL1); CONTAINS InterPro DOMAIN/s: Polyketide cyclase/dehydrase (InterPro:IPR019587); BEST Arabidopsis thaliana protein match is: Polyketide cyclase/dehydrase and lipid transport superfamily protein (TAIR:AT4G17870.1); Has 30201 Blast hits to 17322 proteins in 780 species: Archae - 12; Bacteria - 1396; Metazoa - 17338; Fungi - 3422; Plants - 5037; Viruses - 0; Other Eukaryotes - 2996…
Catma_IRHS_08660_r	3.07	2.35	-0.72	0.00454071	1	AT2G18710	protein_coding	SECY homolog 1	Encodes a component of the thylakoid-localized Sec system involved in the translocation of cytoplasmic proteins into plastid.	SECY homolog 1 (SCY1); FUNCTIONS IN: P-P-bond-hydrolysis-driven protein transmembrane transporter activity; INVOLVED IN: protein secretion, protein transport; LOCATED IN: chloroplast, membrane; EXPRESSED IN: 23 plant structures; EXPRESSED DURING: 13 growth stages; CONTAINS InterPro DOMAIN/s: SecY protein (InterPro:IPR002208); BEST Arabidopsis thaliana protein match is: SecY protein transport fami…
Catma_IRHS_11991_r	2.95	3.57	0.62	0.00454465	1	AT2G40435	protein_coding	na	na	BEST Arabidopsis thaliana protein match is: transcription regulators (TAIR:AT3G56220.1); Has 289 Blast hits to 289 proteins in 30 species: Archae - 0; Bacteria - 0; Metazoa - 0; Fungi - 0; Plants - 289; Viruses - 0; Other Eukaryotes - 0 (source: NCBI BLink).
Catma_IRHS_06520_r	2.83	3.42	0.58	0.00454692	1	AT1G73660	protein_coding	protein tyrosine kinase family protein	Encodes a protein with similarity to MAPKKKs. May function as a negative regulator of salt tolerance.	protein tyrosine kinase family protein; CONTAINS InterPro DOMAIN/s: Protein kinase, ATP binding site (InterPro:IPR017441), Protein kinase, catalytic domain (InterPro:IPR000719), Serine-threonine/tyrosine-protein kinase (InterPro:IPR001245), Ubiquitin interacting motif (InterPro:IPR003903), Protein kinase-like domain (InterPro:IPR011009), Serine/threonine-protein kinase, active site (InterPro:IPR0…
Catma_IRHS_01806_r	2.87	2.24	-0.64	0.00455401	1	AT1G23850	protein_coding	na	na	unknown protein; BEST Arabidopsis thaliana protein match is: unknown protein (TAIR:AT1G23840.1); Has 47 Blast hits to 40 proteins in 5 species: Archae - 0; Bacteria - 0; Metazoa - 0; Fungi - 0; Plants - 47; Viruses - 0; Other Eukaryotes - 0 (source: NCBI BLink).
Catma_IRHS_36544	4.69	4.09	-0.6	0.00455407	1	At1NC047850	NA	NA	NA	NA
Catma_IRHS_53290	1.84	2.57	0.73	0.00455522	1	Chr1_AT1TE55960	NA	NA	NA	NA
Catma_IRHS_05451_r	3.31	2.61	-0.7	0.00456019	1	AT1G49660	protein_coding	carboxyesterase 5	Encodes a protein with carboxylesterase whose activity was tested using pNA.	carboxyesterase 5 (CXE5); FUNCTIONS IN: carboxylesterase activity; INVOLVED IN: metabolic process; LOCATED IN: cellular_component unknown; EXPRESSED IN: 23 plant structures; EXPRESSED DURING: 13 growth stages; CONTAINS InterPro DOMAIN/s: Alpha/beta hydrolase fold-3 (InterPro:IPR013094); BEST Arabidopsis thaliana protein match is: alpha/beta-Hydrolases superfamily protein (TAIR:AT1G49650.1); Has 8…
Catma_IRHS_22712	4.47	5.15	0.68	0.00456047	1	AT4G34700	protein_coding	LYR family of Fe/S cluster biogenesis protein	na	LYR family of Fe/S cluster biogenesis protein; FUNCTIONS IN: catalytic activity; INVOLVED IN: photorespiration; LOCATED IN: mitochondrial membrane, plasma membrane, respiratory chain complex I; EXPRESSED IN: 25 plant structures; EXPRESSED DURING: 15 growth stages; Has 30201 Blast hits to 17322 proteins in 780 species: Archae - 12; Bacteria - 1396; Metazoa - 17338; Fungi - 3422; Plants - 5037; Vir…
Catma_IRHS_55068	6.04	4.95	-1.09	0.00457098	1	Chr1_AT1TE82695	NA	NA	NA	NA
Catma_IRHS_11396_r	5.65	4.6	-1.05	0.00457431	1	AT2G38680	protein_coding	5'-nucleotidases;magnesium ion binding	na	5'-nucleotidases;magnesium ion binding; FUNCTIONS IN: magnesium ion binding, 5'-nucleotidase activity; INVOLVED IN: biological_process unknown; LOCATED IN: cytoplasm; EXPRESSED IN: 24 plant structures; EXPRESSED DURING: 15 growth stages; CONTAINS InterPro DOMAIN/s: HAD-superfamily hydrolase, subfamily IE (InterPro:IPR006434); Has 332 Blast hits to 332 proteins in 84 species: Archae - 4; Bacteria …
Catma_IRHS_17368_r	3.52	4.1	0.58	0.00457831	1	AT3G49420	protein_coding	Got1/Sft2-like vescicle transport protein family	na	Got1/Sft2-like vescicle transport protein family; FUNCTIONS IN: molecular_function unknown; INVOLVED IN: vesicle-mediated transport; LOCATED IN: cellular_component unknown; EXPRESSED IN: male gametophyte, pollen tube; EXPRESSED DURING: M germinated pollen stage; CONTAINS InterPro DOMAIN/s: Vesicle transport protein, Got1/SFT2-like (InterPro:IPR007305); BEST Arabidopsis thaliana protein match is: …
Catma_IRHS_11989_r	3.38	2.77	-0.61	0.00458788	1	AT2G40330	protein_coding	PYR1-like 6	Encodes a member of the PYR (pyrabactin resistance )/PYL(PYR1-like)/RCAR (regulatory components of ABA receptor) family proteins with 14 members. PYR/PYL/RCAR family proteins function as abscisic acid sensors. Mediate ABA-dependent regulation of protein phosphatase 2Cs ABI1 and ABI2.	PYR1-like 6 (PYL6); CONTAINS InterPro DOMAIN/s: Polyketide cyclase/dehydrase (InterPro:IPR019587); BEST Arabidopsis thaliana protein match is: Polyketide cyclase/dehydrase and lipid transport superfamily protein (TAIR:AT5G05440.1); Has 471 Blast hits to 471 proteins in 38 species: Archae - 0; Bacteria - 8; Metazoa - 0; Fungi - 2; Plants - 458; Viruses - 0; Other Eukaryotes - 3 (source: NCBI BLink…
Catma_IRHS_03829_r	5.41	4.66	-0.75	0.00460457	1	AT1G66070	protein_coding	Translation initiation factor eIF3 subunit	na	Translation initiation factor eIF3 subunit; FUNCTIONS IN: molecular_function unknown; INVOLVED IN: biological_process unknown; LOCATED IN: membrane; EXPRESSED IN: 23 plant structures; EXPRESSED DURING: 13 growth stages; CONTAINS InterPro DOMAIN/s: Translation initiation factor eIF3 subunit (InterPro:IPR013906); BEST Arabidopsis thaliana protein match is: Translation initiation factor eIF3 subunit…
Catma_IRHS_20011_r	4.12	3.5	-0.62	0.00460465	1	AT4G10840	protein_coding	Tetratricopeptide repeat (TPR)-like superfamily protein	na	Tetratricopeptide repeat (TPR)-like superfamily protein; FUNCTIONS IN: binding; LOCATED IN: plasma membrane; EXPRESSED IN: 22 plant structures; EXPRESSED DURING: 13 growth stages; CONTAINS InterPro DOMAIN/s: Tetratricopeptide TPR-1 (InterPro:IPR001440), Tetratricopeptide-like helical (InterPro:IPR011990), Tetratricopeptide repeat-containing (InterPro:IPR013026), Tetratricopeptide repeat (InterPro…
Catma_IRHS_17347_r	3.6	4.35	0.75	0.00460723	1	AT3G47890	protein_coding	Ubiquitin carboxyl-terminal hydrolase-related protein	na	Ubiquitin carboxyl-terminal hydrolase-related protein; FUNCTIONS IN: ubiquitin thiolesterase activity, zinc ion binding; INVOLVED IN: ubiquitin-dependent protein catabolic process; LOCATED IN: intracellular; CONTAINS InterPro DOMAIN/s: Protein of unknown function DUF627 (InterPro:IPR006866), Peptidase C19, ubiquitin carboxyl-terminal hydrolase 2 (InterPro:IPR001394), Zinc finger, C2H2-type (Inter…
Catma_IRHS_02671_r	5.67	6.64	0.97	0.00460881	1	AT1G44920	protein_coding	na	na	unknown protein; FUNCTIONS IN: molecular_function unknown; INVOLVED IN: biological_process unknown; LOCATED IN: chloroplast; EXPRESSED IN: 22 plant structures; EXPRESSED DURING: 13 growth stages; CONTAINS InterPro DOMAIN/s: Protein of unknown function DUF3054 (InterPro:IPR021414); Has 246 Blast hits to 246 proteins in 119 species: Archae - 14; Bacteria - 181; Metazoa - 0; Fungi - 0; Plants - 45; …
Catma_IRHS_05500_r	2.72	2.14	-0.58	0.00462237	1	AT1G53430	protein_coding	Leucine-rich repeat transmembrane protein kinase	na	Leucine-rich repeat transmembrane protein kinase; FUNCTIONS IN: kinase activity; INVOLVED IN: protein amino acid phosphorylation; LOCATED IN: plasma membrane; EXPRESSED IN: 23 plant structures; EXPRESSED DURING: 13 growth stages; CONTAINS InterPro DOMAIN/s: Serine/threonine-protein kinase domain (InterPro:IPR002290), Leucine-rich repeat (InterPro:IPR001611), Serine-threonine/tyrosine-protein kina…
Catma_IRHS_11819_r	4.14	3.45	-0.7	0.00462513	1	AT2E03020	NA	NA	NA	NA
Catma_IRHS_31005	3.47	4.08	0.61	0.00463341	1	AT5G28926	transposable_element_gene	transposable element gene	na	CACTA-like transposase family (Tnp2/En/Spm), has a 2.3e-152 P-value blast match to GB:CAA40555 TNP2 (CACTA-element) (Antirrhinum majus)
Catma_IRHS_24407	3.15	3.74	0.58	0.00463938	1	AT5G02610	protein_coding	Ribosomal L29 family protein	na	Ribosomal L29 family protein ; FUNCTIONS IN: structural constituent of ribosome; INVOLVED IN: translation, ribosome biogenesis; LOCATED IN: cytosolic ribosome, ribosome, cytosolic large ribosomal subunit, plasma membrane; EXPRESSED IN: 25 plant structures; EXPRESSED DURING: 15 growth stages; CONTAINS InterPro DOMAIN/s: Ribosomal protein L29 (InterPro:IPR001854), Ribosomal protein L29, conserved s…
Catma_IRHS_02633_r	3.9	2.97	-0.94	0.00465161	1	AT1G43790	protein_coding	tracheary element differentiation-related 6	na	tracheary element differentiation-related 6 (TED6); BEST Arabidopsis thaliana protein match is: tracheary element differentiation-related 7 (TAIR:AT5G48920.1); Has 61 Blast hits to 46 proteins in 10 species: Archae - 0; Bacteria - 0; Metazoa - 0; Fungi - 0; Plants - 61; Viruses - 0; Other Eukaryotes - 0 (source: NCBI BLink).
Catma_IRHS_27497_r	5.63	4.88	-0.75	0.004661	1	AT5G52440	protein_coding	Bacterial sec-independent translocation protein mttA/Hcf106	HCF106; nuclear gene for chloroplast. Thylakoid membrane delta pH translocation pathway component protein; related to Escherichia coli TatA and TatB	HIGH CHLOROPHYLL FLUORESCENCE 106 (HCF106); FUNCTIONS IN: proton motive force dependent protein transmembrane transporter activity; INVOLVED IN: protein import into chloroplast thylakoid membrane; LOCATED IN: thylakoid, chloroplast thylakoid membrane, chloroplast; EXPRESSED IN: 22 plant structures; EXPRESSED DURING: 13 growth stages; CONTAINS InterPro DOMAIN/s: Bacterial sec-independent transloca…
Catma_IRHS_11433	4.3	3.7	-0.61	0.0046648	1	AT2G42540	protein_coding	cold-regulated 15a	A cold-regulated gene whose product is targeted to the chloroplast. Cor15am protects stromal proteins from aggregation under various stress conditions. Constitutive expression increases freezing tolerance in protoplasts in vitro and chloroplasts in vivo. NMR and x-ray diffraction studies suggest that COR15a alters the intrinsic curvature of the inner membrane of chloroplast envelope. Late Embryog…	cold-regulated 15a (COR15A); FUNCTIONS IN: molecular_function unknown; INVOLVED IN: in 9 processes; LOCATED IN: chloroplast stroma, chloroplast, chloroplast envelope; EXPRESSED IN: 21 plant structures; EXPRESSED DURING: 13 growth stages; BEST Arabidopsis thaliana protein match is: cold regulated 15b (TAIR:AT2G42530.1); Has 189 Blast hits to 128 proteins in 40 species: Archae - 0; Bacteria - 9; Me…
Catma_IRHS_08575_r	5.8	5.22	-0.58	0.00469154	1	AT2G17520	protein_coding	Endoribonuclease/protein kinase IRE1-like	Encodes a endoribonuclease/protein kinase IRE1-like protein that is predicted to form a type I transmembrane protein structure and contain kinase/endoribonuclease domains at their C-terminal halves. The transcript levels for several ER-stress responsive genes, including six protein disulfide isomerases (PDIs), BiP2, and AtbZIP60 are not affected in ire1-2 null mutants.	IRE1A; CONTAINS InterPro DOMAIN/s: Protein kinase, catalytic domain (InterPro:IPR000719), KEN domain, ribonuclease activator (InterPro:IPR010513), PUG domain (InterPro:IPR006567), Serine/threonine-protein kinase-like domain (InterPro:IPR017442), Protein kinase-like domain (InterPro:IPR011009), Serine/threonine-protein kinase, active site (InterPro:IPR008271); BEST Arabidopsis thaliana protein mat…
Catma_IRHS_21887	3.63	2.69	-0.94	0.00471992	1	AT4G34480	protein_coding	O-Glycosyl hydrolases family 17 protein	na	O-Glycosyl hydrolases family 17 protein; FUNCTIONS IN: cation binding, hydrolase activity, hydrolyzing O-glycosyl compounds, catalytic activity; INVOLVED IN: carbohydrate metabolic process; LOCATED IN: endomembrane system; EXPRESSED IN: 22 plant structures; EXPRESSED DURING: 13 growth stages; CONTAINS InterPro DOMAIN/s: X8 (InterPro:IPR012946), Glycoside hydrolase, catalytic core (InterPro:IPR017…
Catma_IRHS_01324_r	4.64	4.04	-0.6	0.00473096	1	AT1G17350	protein_coding	NADH:ubiquinone oxidoreductase intermediate-associated protein 30	na	NADH:ubiquinone oxidoreductase intermediate-associated protein 30; CONTAINS InterPro DOMAIN/s: NADH:ubiquinone oxidoreductase intermediate-associated protein 30 (InterPro:IPR013857); BEST Arabidopsis thaliana protein match is: NADH:ubiquinone oxidoreductase intermediate-associated protein 30 (TAIR:AT1G72420.1); Has 552 Blast hits to 552 proteins in 198 species: Archae - 0; Bacteria - 134; Metazoa…
Catma_IRHS_31683	6.86	5.76	-1.11	0.00473513	1	AT1G50910	protein_coding	na	na	unknown protein; Has 1105 Blast hits to 802 proteins in 217 species: Archae - 2; Bacteria - 177; Metazoa - 445; Fungi - 210; Plants - 58; Viruses - 6; Other Eukaryotes - 207 (source: NCBI BLink).
Catma_IRHS_20693	2.73	3.42	0.69	0.00473816	1	AT4G19640	protein_coding	Ras-related small GTP-binding family protein	Encodes Ara7.	ARA7; FUNCTIONS IN: GTP binding; INVOLVED IN: protein transport, small GTPase mediated signal transduction; LOCATED IN: endosome, plasma membrane; EXPRESSED IN: 26 plant structures; EXPRESSED DURING: 15 growth stages; CONTAINS InterPro DOMAIN/s: Ras GTPase (InterPro:IPR001806), Small GTP-binding protein (InterPro:IPR005225), Small GTPase (InterPro:IPR020851), Ras (InterPro:IPR013753), Ras small G…
Catma_IRHS_00678_r	4.5	3.68	-0.82	0.00474551	1	AT1G09350	protein_coding	galactinol synthase 3	na	galactinol synthase 3 (GolS3); CONTAINS InterPro DOMAIN/s: Glycosyl transferase, family 8 (InterPro:IPR002495); BEST Arabidopsis thaliana protein match is: galactinol synthase 2 (TAIR:AT1G56600.1); Has 1260 Blast hits to 1259 proteins in 288 species: Archae - 0; Bacteria - 98; Metazoa - 258; Fungi - 282; Plants - 479; Viruses - 73; Other Eukaryotes - 70 (source: NCBI BLink).
Catma_IRHS_29056_r	4.25	5.08	0.83	0.00475877	1	AT5G25757	protein_coding	RNA polymerase I-associated factor PAF67	na	RNA polymerase I-associated factor PAF67; CONTAINS InterPro DOMAIN/s: RNA polymerase I-associated factor PAF67 (InterPro:IPR019382); BEST Arabidopsis thaliana protein match is: RNA polymerase I-associated factor PAF67 (TAIR:AT5G25754.1); Has 30201 Blast hits to 17322 proteins in 780 species: Archae - 12; Bacteria - 1396; Metazoa - 17338; Fungi - 3422; Plants - 5037; Viruses - 0; Other Eukaryotes …
Catma_IRHS_20569_r	5.05	5.63	0.58	0.00476091	1	AT4G18130	protein_coding	phytochrome E	member of Histidine Kinase	phytochrome E (PHYE); FUNCTIONS IN: protein histidine kinase activity, G-protein coupled photoreceptor activity, signal transducer activity; INVOLVED IN: in 8 processes; LOCATED IN: membrane; EXPRESSED IN: 22 plant structures; EXPRESSED DURING: 13 growth stages; CONTAINS InterPro DOMAIN/s: Phytochrome, central region (InterPro:IPR013515), Signal transduction histidine kinase, core (InterPro:IPR00…
Catma_IRHS_60466	3.28	2.53	-0.75	0.00476788	1	Chr3_AT3TE02115	NA	NA	NA	NA
Catma_IRHS_24795	1.65	1.07	-0.58	0.00477399	1	AT5G07460	protein_coding	peptidemethionine sulfoxide reductase 2	ubiquitous enzyme that repairs oxidatively damaged proteins. Methionine sulfoxide reductase activity. Mutant lacking reductase activity showed increased protein oxidation, nitration and glycation of specific amino acid residues during darkness.	peptidemethionine sulfoxide reductase 2 (PMSR2); CONTAINS InterPro DOMAIN/s: Peptide methionine sulphoxide reductase MsrA (InterPro:IPR002569); BEST Arabidopsis thaliana protein match is: peptidemethionine sulfoxide reductase 3 (TAIR:AT5G07470.1); Has 1807 Blast hits to 1807 proteins in 277 species: Archae - 0; Bacteria - 0; Metazoa - 736; Fungi - 347; Plants - 385; Viruses - 0; Other Eukaryotes …
Catma_IRHS_09043_r	5.94	5.33	-0.61	0.00479573	1	AT2G24060	protein_coding	Translation initiation factor 3 protein	na	Translation initiation factor 3 protein; FUNCTIONS IN: translation initiation factor activity; INVOLVED IN: translational initiation; LOCATED IN: chloroplast; EXPRESSED IN: 22 plant structures; EXPRESSED DURING: 13 growth stages; CONTAINS InterPro DOMAIN/s: Translation initiation factor 3, N-terminal (InterPro:IPR019814), Translation initiation factor 3, conserved site (InterPro:IPR019813), Trans…
Catma_IRHS_28575_r	3.22	2.6	-0.62	0.00479709	1	AT5G65810	protein_coding	na	na	unknown protein; BEST Arabidopsis thaliana protein match is: unknown protein (TAIR:AT3G49720.2); Has 30201 Blast hits to 17322 proteins in 780 species: Archae - 12; Bacteria - 1396; Metazoa - 17338; Fungi - 3422; Plants - 5037; Viruses - 0; Other Eukaryotes - 2996 (source: NCBI BLink).
Catma_IRHS_17693_r	2.04	1.46	-0.58	0.00479819	1	AT3G07730	protein_coding	na	na	unknown protein; BEST Arabidopsis thaliana protein match is: unknown protein (TAIR:AT4G01170.1); Has 1299 Blast hits to 1149 proteins in 206 species: Archae - 3; Bacteria - 100; Metazoa - 453; Fungi - 114; Plants - 108; Viruses - 2; Other Eukaryotes - 519 (source: NCBI BLink).
Catma_IRHS_13976_r	6.69	6.07	-0.62	0.00480164	1	AT3G12610	protein_coding	Leucine-rich repeat (LRR) family protein	Plays role in DNA-damage repair/toleration. Partially complements RecA- phenotypes.	DNA-DAMAGE REPAIR/TOLERATION 100 (DRT100); CONTAINS InterPro DOMAIN/s: Leucine-rich repeat-containing N-terminal domain, type 2 (InterPro:IPR013210), Leucine-rich repeat (InterPro:IPR001611); BEST Arabidopsis thaliana protein match is: Leucine-rich repeat (LRR) family protein (TAIR:AT3G20820.1); Has 34126 Blast hits to 33731 proteins in 4830 species: Archae - 159; Bacteria - 16481; Metazoa - 3906…
Catma_IRHS_10025_r	3.94	3.26	-0.68	0.00482282	1	AT2G37025	protein_coding	TRF-like 8	na	TRF-like 8 (TRFL8); FUNCTIONS IN: DNA binding; INVOLVED IN: regulation of transcription; CONTAINS InterPro DOMAIN/s: SANT, DNA-binding (InterPro:IPR001005), Homeodomain-like (InterPro:IPR009057), HTH transcriptional regulator, Myb-type, DNA-binding (InterPro:IPR017930), Homeodomain-related (InterPro:IPR012287); BEST Arabidopsis thaliana protein match is: TRF-like 6 (TAIR:AT1G72650.2); Has 426 Bla…
Catma_IRHS_09929_r	6	6.81	0.81	0.00483628	1	AT2G35800	protein_coding	mitochondrial substrate carrier family protein	na	mitochondrial substrate carrier family protein; FUNCTIONS IN: binding, calcium ion binding; INVOLVED IN: transport, transmembrane transport; LOCATED IN: mitochondrial inner membrane, chloroplast envelope; EXPRESSED IN: 22 plant structures; EXPRESSED DURING: 13 growth stages; CONTAINS InterPro DOMAIN/s: Mitochondrial carrier protein (InterPro:IPR002067), EF-Hand 1, calcium-binding site (InterPro:I…
Catma_IRHS_29034_r	5.51	4.93	-0.58	0.00484506	1	AT5G23510	protein_coding	na	na	unknown protein; BEST Arabidopsis thaliana protein match is: unknown protein (TAIR:AT5G23490.1); Has 35333 Blast hits to 34131 proteins in 2444 species: Archae - 798; Bacteria - 22429; Metazoa - 974; Fungi - 991; Plants - 531; Viruses - 0; Other Eukaryotes - 9610 (source: NCBI BLink).
Catma_IRHS_20025_r	4.38	3.75	-0.63	0.00485425	1	AT4G11060	protein_coding	mitochondrially targeted single-stranded DNA binding protein	na	mitochondrially targeted single-stranded DNA binding protein (MTSSB); FUNCTIONS IN: single-stranded DNA binding; CONTAINS InterPro DOMAIN/s: Nucleic acid-binding, OB-fold (InterPro:IPR012340), Nucleic acid-binding, OB-fold-like (InterPro:IPR016027), Primosome PriB/single-strand DNA-binding (InterPro:IPR000424); BEST Arabidopsis thaliana protein match is: Nucleic acid-binding, OB-fold-like protein…
Catma_IRHS_22023_r	3.47	4.37	0.9	0.00485572	1	AT4G36150	protein_coding	Disease resistance protein (TIR-NBS-LRR class) family	na	Disease resistance protein (TIR-NBS-LRR class) family; FUNCTIONS IN: transmembrane receptor activity, ATP binding; INVOLVED IN: signal transduction, apoptosis, defense response, innate immune response; LOCATED IN: intrinsic to membrane, chloroplast; EXPRESSED IN: 20 plant structures; EXPRESSED DURING: 13 growth stages; CONTAINS InterPro DOMAIN/s: NB-ARC (InterPro:IPR002182), Toll-Interleukin rece…
Catma_IRHS_28029_r	6.84	6.27	-0.57	0.00486217	1	AT5G59030	protein_coding	copper transporter 1	encodes a putative copper transport protein that contains copper-binding motif and functionally complements in copper-transport defective yeast strains	copper transporter 1 (COPT1); CONTAINS InterPro DOMAIN/s: Ctr copper transporter (InterPro:IPR007274); BEST Arabidopsis thaliana protein match is: Ctr copper transporter family (TAIR:AT2G26975.1); Has 1807 Blast hits to 1807 proteins in 277 species: Archae - 0; Bacteria - 0; Metazoa - 736; Fungi - 347; Plants - 385; Viruses - 0; Other Eukaryotes - 339 (source: NCBI BLink).
Catma_IRHS_09174_r	5.08	4.37	-0.71	0.00486614	1	AT2G25830	protein_coding	YebC-related	na	YebC-related; LOCATED IN: chloroplast; EXPRESSED IN: 23 plant structures; EXPRESSED DURING: 13 growth stages; CONTAINS InterPro DOMAIN/s: Protein of unknown function DUF28 (InterPro:IPR002876), Integrase, N-terminal zinc-binding domain-like (InterPro:IPR017856); Has 8692 Blast hits to 8692 proteins in 2830 species: Archae - 0; Bacteria - 6166; Metazoa - 76; Fungi - 120; Plants - 47; Viruses - 0; …
Catma_IRHS_36937_r	4.47	3.87	-0.6	0.00487482	1	At1NC055940_r	NA	NA	NA	NA
Catma_IRHS_69624	3.41	4.2	0.79	0.00488088	1	Chr4_AT4TE90110	NA	NA	NA	NA
Catma_IRHS_01559_r	6.41	5.49	-0.92	0.00488664	1	AT1G20430	protein_coding	na	na	unknown protein; Has 29 Blast hits to 29 proteins in 10 species: Archae - 0; Bacteria - 0; Metazoa - 0; Fungi - 0; Plants - 29; Viruses - 0; Other Eukaryotes - 0 (source: NCBI BLink).
Catma_IRHS_22644_r	3.93	4.68	0.75	0.0048898	1	AT4G26060	protein_coding	Ribosomal protein L18ae family	na	Ribosomal protein L18ae family; BEST Arabidopsis thaliana protein match is: unknown protein (TAIR:AT5G57060.1); Has 82 Blast hits to 82 proteins in 12 species: Archae - 0; Bacteria - 0; Metazoa - 0; Fungi - 0; Plants - 82; Viruses - 0; Other Eukaryotes - 0 (source: NCBI BLink).
Catma_IRHS_20512_r	2.3	1.68	-0.62	0.0048911	1	AT4G17490	protein_coding	ethylene responsive element binding factor 6	Encodes a member of the ERF (ethylene response factor) subfamily B-3 of ERF/AP2 transcription factor family (ATERF-6). The protein contains one AP2 domain. There are 18 members in this subfamily including ATERF-1, ATERF-2, AND ATERF-5.	ethylene responsive element binding factor 6 (ERF6); CONTAINS InterPro DOMAIN/s: DNA-binding, integrase-type (InterPro:IPR016177), Pathogenesis-related transcriptional factor/ERF, DNA-binding (InterPro:IPR001471); BEST Arabidopsis thaliana protein match is: ethylene responsive element binding factor 5 (TAIR:AT5G47230.1); Has 30201 Blast hits to 17322 proteins in 780 species: Archae - 12; Bacteria…
Catma_IRHS_33943	2.97	2.4	-0.57	0.00489883	1	AT4G38820	protein_coding	na	na	unknown protein; Has 4 Blast hits to 4 proteins in 1 species: Archae - 0; Bacteria - 0; Metazoa - 0; Fungi - 0; Plants - 4; Viruses - 0; Other Eukaryotes - 0 (source: NCBI BLink).
Catma_IRHS_18688_r	3.81	4.39	0.58	0.0049035	1	AT3G26420	protein_coding	RNA-binding (RRM/RBD/RNP motifs) family protein with retrovirus zinc finger-like domain	Zinc finger-containing glycine-rich RNA-binding protein. Cold-inducible. Contributes to the enhancement of freezing tolerance.	ATRZ-1A; CONTAINS InterPro DOMAIN/s: RNA recognition motif, RNP-1 (InterPro:IPR000504), Nucleotide-binding, alpha-beta plait (InterPro:IPR012677), Zinc finger, CCHC-type (InterPro:IPR001878); BEST Arabidopsis thaliana protein match is: RNA-binding (RRM/RBD/RNP motifs) family protein with retrovirus zinc finger-like domain (TAIR:AT5G04280.1); Has 19846 Blast hits to 11644 proteins in 926 species: …
Catma_IRHS_25595_r	4.39	3.82	-0.57	0.00491736	1	AT5G18525	protein_coding	protein serine/threonine kinases;protein tyrosine kinases;ATP binding;protein kinases	na	protein serine/threonine kinases;protein tyrosine kinases;ATP binding;protein kinases; FUNCTIONS IN: protein serine/threonine kinase activity, protein tyrosine kinase activity, protein kinase activity, ATP binding; INVOLVED IN: protein amino acid phosphorylation; LOCATED IN: CUL4 RING ubiquitin ligase complex; EXPRESSED IN: 22 plant structures; EXPRESSED DURING: 13 growth stages; CONTAINS InterPr…
Catma_IRHS_16873_r	5.8	6.46	0.66	0.00491837	1	AT3G62530	protein_coding	ARM repeat superfamily protein	na	ARM repeat superfamily protein; FUNCTIONS IN: lyase activity, zinc ion binding, metal ion binding; INVOLVED IN: biological_process unknown; LOCATED IN: mitochondrion, nucleolus, chloroplast, phycobilisome; CONTAINS InterPro DOMAIN/s: Armadillo-like helical (InterPro:IPR011989), Armadillo-type fold (InterPro:IPR016024), PBS lyase HEAT-like repeat (InterPro:IPR004155); BEST Arabidopsis thaliana pro…
Catma_IRHS_26494_r	4.38	3.67	-0.71	0.00491875	1	AT5G39050	protein_coding	HXXXD-type acyl-transferase family protein	na	HXXXD-type acyl-transferase family protein; FUNCTIONS IN: transferase activity, transferring acyl groups other than amino-acyl groups, transferase activity; INVOLVED IN: biological_process unknown; LOCATED IN: cellular_component unknown; EXPRESSED IN: 21 plant structures; EXPRESSED DURING: 13 growth stages; CONTAINS InterPro DOMAIN/s: Transferase (InterPro:IPR003480); BEST Arabidopsis thaliana pr…
Catma_IRHS_26712_r	4.53	5.1	0.57	0.00491895	1	AT5G42220	protein_coding	Ubiquitin-like superfamily protein	na	Ubiquitin-like superfamily protein; CONTAINS InterPro DOMAIN/s: Ubiquitin subgroup (InterPro:IPR019956), Ubiquitin conserved site (InterPro:IPR019954), Ubiquitin (InterPro:IPR000626), Ubiquitin supergroup (InterPro:IPR019955); BEST Arabidopsis thaliana protein match is: Ubiquitin-like superfamily protein (TAIR:AT5G25270.1); Has 12270 Blast hits to 6672 proteins in 779 species: Archae - 2; Bacteri…
Catma_IRHS_04158_r	4.6	3.98	-0.62	0.00492747	1	AT1G70290	protein_coding	trehalose-6-phosphatase synthase S8	Encodes an enzyme putatively involved in trehalose biosynthesis. Though the protein has both trehalose-6-phosphate synthase (TPS)-like and trehalose-6-phosphate phosphatase (TPP)-like domains, neither activity has been detected in enzymatic assays nor has the protein been able to complement yeast TPS or TPP mutants.	trehalose-6-phosphatase synthase S8 (TPS8); FUNCTIONS IN: transferase activity, transferring glycosyl groups; INVOLVED IN: trehalose biosynthetic process, metabolic process; EXPRESSED IN: 26 plant structures; EXPRESSED DURING: 13 growth stages; CONTAINS InterPro DOMAIN/s: HAD-superfamily hydrolase, subfamily IIB (InterPro:IPR006379), Glycosyl transferase, family 20 (InterPro:IPR001830), Trehalose…
Catma_IRHS_06663_r	2.87	2.23	-0.64	0.0049325	1	AT1G53885	protein_coding	Protein of unknown function (DUF581)	na	Protein of unknown function (DUF581); CONTAINS InterPro DOMAIN/s: Protein of unknown function DUF581 (InterPro:IPR007650); BEST Arabidopsis thaliana protein match is: Protein of unknown function (DUF581) (TAIR:AT1G53903.1); Has 508 Blast hits to 508 proteins in 19 species: Archae - 0; Bacteria - 0; Metazoa - 0; Fungi - 0; Plants - 508; Viruses - 0; Other Eukaryotes - 0 (source: NCBI BLink).
Catma_IRHS_19408_r	3.49	4.1	0.61	0.00494366	1	AT3G50825	small_nucleolar_rna	snoRNA	na	snoRNA
Catma_IRHS_13989_r	4.06	3.2	-0.86	0.00494784	1	AT3G12750	protein_coding	zinc transporter 1 precursor	A member of Zrt- and Irt-related protein (ZIP) family. transcript is induced in response to zinc deficiency in the root.	zinc transporter 1 precursor (ZIP1); FUNCTIONS IN: zinc ion transmembrane transporter activity; INVOLVED IN: response to zinc ion, zinc ion transport; LOCATED IN: endomembrane system, integral to membrane, membrane; EXPRESSED IN: 22 plant structures; EXPRESSED DURING: 13 growth stages; CONTAINS InterPro DOMAIN/s: Zinc/iron permease, fungal/plant (InterPro:IPR004698), Zinc/iron permease (InterPro:…
Catma_IRHS_03416_r	6.79	6.2	-0.59	0.00494982	1	AT1G59750	protein_coding	auxin response factor 1	Encodes a member of the auxin response factor family. ARFs bind to the cis element 5'-TGTCTC-3' ARFs mediate changes in gene expression in response to auxin. ARF's form heterodimers with IAA/AUX genes. ARF1 enhances mutant phenotypes of ARF2 and may act with ARF2 to control aspects of maturation and senescence.ARF1:LUC and 3xHA:ARF1 proteins have a half-life of ~3-4 hours and their degradation is…	auxin response factor 1 (ARF1); CONTAINS InterPro DOMAIN/s: Aux/IAA-ARF-dimerisation (InterPro:IPR011525), Transcriptional factor B3 (InterPro:IPR003340), AUX/IAA protein (InterPro:IPR003311), Auxin response factor (InterPro:IPR010525); BEST Arabidopsis thaliana protein match is: auxin response factor 11 (TAIR:AT2G46530.1); Has 2491 Blast hits to 2147 proteins in 119 species: Archae - 0; Bacteria…
Catma_IRHS_14844	1.8	1.22	-0.58	0.00495077	1	AT3G22890	protein_coding	ATP sulfurylase 1	encodes ATP sulfurylase, the first enzyme in the sulfate assimilation pathway of Arabidopsis.	ATP sulfurylase 1 (APS1); FUNCTIONS IN: sulfate adenylyltransferase (ATP) activity; INVOLVED IN: response to cadmium ion, response to salt stress; LOCATED IN: chloroplast, plasma membrane, chloroplast stroma; EXPRESSED IN: 24 plant structures; EXPRESSED DURING: 15 growth stages; CONTAINS InterPro DOMAIN/s: Rossmann-like alpha/beta/alpha sandwich fold (InterPro:IPR014729), Pseudouridine synthase/a…
Catma_IRHS_15841_r	4.45	3.83	-0.62	0.00495341	1	AT3G49140	protein_coding	Pentatricopeptide repeat (PPR) superfamily protein	na	Pentatricopeptide repeat (PPR) superfamily protein; EXPRESSED IN: 23 plant structures; EXPRESSED DURING: 13 growth stages; BEST Arabidopsis thaliana protein match is: Pentatricopeptide repeat (PPR) superfamily protein (TAIR:AT5G24060.2); Has 70134 Blast hits to 25407 proteins in 885 species: Archae - 91; Bacteria - 11736; Metazoa - 6625; Fungi - 3698; Plants - 39243; Viruses - 481; Other Eukaryot…
Catma_IRHS_05937_r	2.95	2.38	-0.57	0.00495704	1	AT1G67400	protein_coding	ELMO/CED-12 family protein	na	ELMO/CED-12 family protein; INVOLVED IN: phagocytosis; LOCATED IN: cytoskeleton; CONTAINS InterPro DOMAIN/s: Engulfment/cell motility, ELMO (InterPro:IPR006816); BEST Arabidopsis thaliana protein match is: ELMO/CED-12 family protein (TAIR:AT2G44770.1); Has 873 Blast hits to 873 proteins in 155 species: Archae - 0; Bacteria - 0; Metazoa - 490; Fungi - 72; Plants - 180; Viruses - 0; Other Eukaryote…
Catma_IRHS_01826_r	3.87	3.07	-0.8	0.00495862	1	AT1G24120	protein_coding	ARG1-like 1	encodes a DnaJ-like protein similar to ARG1 and ARL2 that are both involved in root and hypocotyl gravitropism response. However, null mutation in this gene does not result in defects in gravitropism. Gene is expressed in all tissues examined.	ARG1-like 1 (ARL1); FUNCTIONS IN: unfolded protein binding, heat shock protein binding; INVOLVED IN: protein folding; LOCATED IN: cellular_component unknown; EXPRESSED IN: 23 plant structures; EXPRESSED DURING: 13 growth stages; CONTAINS InterPro DOMAIN/s: Molecular chaperone, heat shock protein, Hsp40, DnaJ (InterPro:IPR015609), Heat shock protein DnaJ, N-terminal (InterPro:IPR001623), Heat shoc…
Catma_IRHS_20992_r	4.91	5.48	0.57	0.00495868	1	AT4G23760	protein_coding	Cox19-like CHCH family protein	na	Cox19-like CHCH family protein; CONTAINS InterPro DOMAIN/s: CHCH (InterPro:IPR010625); Has 3 Blast hits to 3 proteins in 2 species: Archae - 0; Bacteria - 0; Metazoa - 0; Fungi - 0; Plants - 3; Viruses - 0; Other Eukaryotes - 0 (source: NCBI BLink).
Catma_IRHS_03444_r	6.86	6.26	-0.6	0.00496294	1	AT1G60140	protein_coding	trehalose phosphate synthase	Encodes an enzyme putatively involved in trehalose biosynthesis. The protein has a trehalose synthase (TPS)-like domain that may or may not be active as well as a trehalose phosphatase (TPP)-like domain.	trehalose phosphate synthase (TPS10); FUNCTIONS IN: transferase activity, transferring glycosyl groups, trehalose-phosphatase activity; INVOLVED IN: trehalose biosynthetic process, metabolic process; LOCATED IN: cellular_component unknown; EXPRESSED IN: 25 plant structures; EXPRESSED DURING: 13 growth stages; CONTAINS InterPro DOMAIN/s: HAD-superfamily hydrolase, subfamily IIB (InterPro:IPR006379…
Catma_IRHS_07926_r	5.68	5.11	-0.57	0.00496974	1	AT2G01660	protein_coding	plasmodesmata-located protein 6	Encodes a plasmodesmal protein that may be involved in the intercellular movement of molecules through the plasmodesmata. The protein has two DUF26 domains and a single transmembrane domain.	plasmodesmata-located protein 6 (PDLP6); CONTAINS InterPro DOMAIN/s: Protein of unknown function DUF26 (InterPro:IPR002902); BEST Arabidopsis thaliana protein match is: plasmodesmata-located protein 7 (TAIR:AT5G37660.2); Has 1458 Blast hits to 1310 proteins in 27 species: Archae - 0; Bacteria - 0; Metazoa - 0; Fungi - 0; Plants - 1458; Viruses - 0; Other Eukaryotes - 0 (source: NCBI BLink).
Catma_IRHS_21334_r	2.57	1.99	-0.58	0.00497684	1	AT4G27880	protein_coding	Protein with RING/U-box and TRAF-like domains	na	Protein with RING/U-box and TRAF-like domains; FUNCTIONS IN: ubiquitin-protein ligase activity, zinc ion binding; INVOLVED IN: multicellular organismal development, protein ubiquitination, ubiquitin-dependent protein catabolic process; LOCATED IN: mitochondrion, nucleus; EXPRESSED IN: 24 plant structures; EXPRESSED DURING: 15 growth stages; CONTAINS InterPro DOMAIN/s: TRAF-like (InterPro:IPR00897…
Catma_IRHS_13645_r	4.66	5.23	0.57	0.00498831	1	AT3G08620	protein_coding	RNA-binding KH domain-containing protein	na	RNA-binding KH domain-containing protein; FUNCTIONS IN: RNA binding, nucleic acid binding; INVOLVED IN: biological_process unknown; EXPRESSED IN: 22 plant structures; EXPRESSED DURING: 13 growth stages; CONTAINS InterPro DOMAIN/s: K Homology, type 1, subgroup (InterPro:IPR018111), K Homology (InterPro:IPR004087), K Homology, type 1 (InterPro:IPR004088); BEST Arabidopsis thaliana protein match is:…
Catma_IRHS_07837_r	5.79	5.2	-0.59	0.00499305	1	AT1G74456	small_nucleolar_rna	snoRNA	na	snoRNA
Catma_IRHS_28603	2.17	2.74	0.57	0.00499321	1	AT5G66090	protein_coding	na	na	unknown protein; FUNCTIONS IN: molecular_function unknown; LOCATED IN: chloroplast, chloroplast stroma; EXPRESSED IN: 21 plant structures; EXPRESSED DURING: 13 growth stages; Has 30201 Blast hits to 17322 proteins in 780 species: Archae - 12; Bacteria - 1396; Metazoa - 17338; Fungi - 3422; Plants - 5037; Viruses - 0; Other Eukaryotes - 2996 (source: NCBI BLink).
Catma_IRHS_05134_r	3.69	4.27	0.58	0.00500305	1	AT1G14205	protein_coding	Ribosomal L18p/L5e family protein	na	Ribosomal L18p/L5e family protein; FUNCTIONS IN: structural constituent of ribosome; INVOLVED IN: translation; LOCATED IN: ribosome, intracellular; CONTAINS InterPro DOMAIN/s: Ribosomal protein L18/L5 (InterPro:IPR005484); BEST Arabidopsis thaliana protein match is: Ribosomal L18p/L5e family protein (TAIR:AT1G48350.1); Has 2486 Blast hits to 2465 proteins in 979 species: Archae - 0; Bacteria - 19…
Catma_IRHS_11669_r	5.49	4.68	-0.81	0.00500805	1	AT2G12280	protein_coding	P-loop containing nucleoside triphosphate hydrolases superfamily protein	na	P-loop containing nucleoside triphosphate hydrolases superfamily protein; FUNCTIONS IN: formate-tetrahydrofolate ligase activity, ligase activity, ATP binding; INVOLVED IN: biosynthetic process, folic acid and derivative biosynthetic process; LOCATED IN: cellular_component unknown; CONTAINS InterPro DOMAIN/s: Formate-tetrahydrofolate ligase, FTHFS (InterPro:IPR000559); BEST Arabidopsis thaliana p…
Catma_IRHS_14393	4.38	3.8	-0.58	0.00502433	1	AT3G17390	protein_coding	S-adenosylmethionine synthetase family protein	S-adenosylmethionine synthetase	METHIONINE OVER-ACCUMULATOR 3 (MTO3); FUNCTIONS IN: methionine adenosyltransferase activity; INVOLVED IN: lignin biosynthetic process, response to cold, methionine metabolic process, S-adenosylmethionine biosynthetic process; LOCATED IN: nucleolus, cell wall, plasma membrane, membrane; EXPRESSED IN: 28 plant structures; EXPRESSED DURING: 16 growth stages; CONTAINS InterPro DOMAIN/s: S-adenosylmet…
Catma_IRHS_26064	4.32	5.17	0.85	0.00502576	1	AT5G25540	protein_coding	CTC-interacting domain 6	Expressed protein contains PAM2 PABC interacting domain.	CTC-interacting domain 6 (CID6); CONTAINS InterPro DOMAIN/s: Ubiquitin system component Cue (InterPro:IPR003892); BEST Arabidopsis thaliana protein match is: CTC-interacting domain 5 (TAIR:AT5G11440.1); Has 1807 Blast hits to 1807 proteins in 277 species: Archae - 0; Bacteria - 0; Metazoa - 736; Fungi - 347; Plants - 385; Viruses - 0; Other Eukaryotes - 339 (source: NCBI BLink).
Catma_IRHS_18031	5.74	6.71	0.97	0.00503005	1	AT3E33790	NA	NA	NA	NA
Catma_IRHS_16511_r	4.51	5.08	0.57	0.00504711	1	AT3G57750	protein_coding	Protein kinase superfamily protein	na	Protein kinase superfamily protein; FUNCTIONS IN: protein kinase activity, kinase activity, ATP binding; INVOLVED IN: protein amino acid phosphorylation; LOCATED IN: cellular_component unknown; EXPRESSED IN: 21 plant structures; EXPRESSED DURING: 12 growth stages; CONTAINS InterPro DOMAIN/s: Protein kinase, catalytic domain (InterPro:IPR000719), Serine/threonine-protein kinase-like domain (InterP…
Catma_IRHS_28703_r	4.92	4.33	-0.59	0.00505891	1	AT5G67190	protein_coding	DREB and EAR motif protein 2	encodes a member of the DREB subfamily A-5 of ERF/AP2 transcription factor family. The protein contains one AP2 domain. There are 16 members in this subfamily including RAP2.1, RAP2.9 and RAP2.10.	DREB and EAR motif protein 2 (DEAR2); FUNCTIONS IN: DNA binding, sequence-specific DNA binding transcription factor activity; INVOLVED IN: regulation of transcription, DNA-dependent; LOCATED IN: nucleus; EXPRESSED IN: sepal, male gametophyte, carpel; EXPRESSED DURING: 4 anthesis; CONTAINS InterPro DOMAIN/s: DNA-binding, integrase-type (InterPro:IPR016177), Pathogenesis-related transcriptional fac…
Catma_IRHS_12092_r	3.43	2.69	-0.74	0.00506084	1	AT2G36800	protein_coding	don-glucosyltransferase 1	Encodes a DON-Glucosyltransferase. The UGT73C5 glucosylates both brassinolide and castasterone in the 23-O position. The enzyme is presumably involved in the homeostasis of those steroid hormones hence regulating BR activity. Transgenic plants overexpressing UGT73C5 show a typical BR-deficient phenotype.	don-glucosyltransferase 1 (DOGT1); CONTAINS InterPro DOMAIN/s: UDP-glucuronosyl/UDP-glucosyltransferase (InterPro:IPR002213); BEST Arabidopsis thaliana protein match is: UDP-glucosyl transferase 73C6 (TAIR:AT2G36790.1); Has 7663 Blast hits to 7564 proteins in 401 species: Archae - 0; Bacteria - 196; Metazoa - 2172; Fungi - 32; Plants - 5134; Viruses - 64; Other Eukaryotes - 65 (source: NCBI BLink…
Catma_IRHS_40161_r	3.36	3.95	0.59	0.00506878	1	At2NC044420_r	NA	NA	NA	NA
Catma_IRHS_21759_r	1.99	2.57	0.57	0.00507157	1	AT4G32950	protein_coding	Protein phosphatase 2C family protein	na	Protein phosphatase 2C family protein; FUNCTIONS IN: protein serine/threonine phosphatase activity, catalytic activity; INVOLVED IN: biological_process unknown; LOCATED IN: cellular_component unknown; EXPRESSED IN: 6 plant structures; EXPRESSED DURING: 4 anthesis, petal differentiation and expansion stage, E expanded cotyledon stage; CONTAINS InterPro DOMAIN/s: Protein phosphatase 2C-related (Int…
Catma_IRHS_29147	3.72	4.34	0.62	0.00507745	1	AT5G38630	protein_coding	cytochrome B561-1	Encodes for cytochrome b561.	cytochrome B561-1 (CYB-1); FUNCTIONS IN: carbon-monoxide oxygenase activity; LOCATED IN: endomembrane system, integral to membrane; EXPRESSED IN: 24 plant structures; EXPRESSED DURING: 15 growth stages; CONTAINS InterPro DOMAIN/s: Cytochrome b561, eukaryote (InterPro:IPR004877), Cytochrome b561/ferric reductase transmembrane (InterPro:IPR006593); BEST Arabidopsis thaliana protein match is: Cytoch…
Catma_IRHS_31325_r	3.89	4.9	1	0.00508474	1	AT5G55450	protein_coding	Bifunctional inhibitor/lipid-transfer protein/seed storage 2S albumin superfamily protein	na	Bifunctional inhibitor/lipid-transfer protein/seed storage 2S albumin superfamily protein; FUNCTIONS IN: lipid binding; INVOLVED IN: response to other organism, lipid transport; LOCATED IN: endomembrane system; EXPRESSED IN: 15 plant structures; EXPRESSED DURING: 13 growth stages; CONTAINS InterPro DOMAIN/s: Bifunctional inhibitor/plant lipid transfer protein/seed storage (InterPro:IPR016140), Pl…
Catma_IRHS_39781	3.63	2.81	-0.82	0.00509194	1	At2NC028960	NA	NA	NA	NA
Catma_IRHS_31402	3.14	2.45	-0.69	0.00510364	1	ATCG01040	protein_coding	Cytochrome C assembly protein	hypothetical protein	YCF5; INVOLVED IN: respiratory chain complex IV assembly, protein complex assembly; LOCATED IN: endomembrane system, membrane; EXPRESSED IN: 23 plant structures; EXPRESSED DURING: 13 growth stages; CONTAINS InterPro DOMAIN/s: Cytochrome c assembly protein (InterPro:IPR002541), Cytochrome c-type biogenesis protein CcsA (InterPro:IPR017562).
Catma_IRHS_03341_r	5.18	4.19	-0.99	0.00511109	1	AT1G57610	protein_coding	Protein of unknown function (DUF607)	na	Protein of unknown function (DUF607); CONTAINS InterPro DOMAIN/s: Protein of unknown function DUF607 (InterPro:IPR006769); BEST Arabidopsis thaliana protein match is: Protein of unknown function (DUF607) (TAIR:AT1G09575.1); Has 382 Blast hits to 382 proteins in 123 species: Archae - 0; Bacteria - 0; Metazoa - 148; Fungi - 56; Plants - 126; Viruses - 0; Other Eukaryotes - 52 (source: NCBI BLink).
Catma_IRHS_09432_r	2.2	2.81	0.61	0.00511584	1	AT2G29350	protein_coding	senescence-associated gene 13	senescence-associated gene SAG13 encoding a short-chain alcohol dehydrogenase	senescence-associated gene 13 (SAG13); CONTAINS InterPro DOMAIN/s: Short-chain dehydrogenase/reductase, conserved site (InterPro:IPR020904), NAD(P)-binding domain (InterPro:IPR016040), Glucose/ribitol dehydrogenase (InterPro:IPR002347), Short-chain dehydrogenase/reductase SDR (InterPro:IPR002198); BEST Arabidopsis thaliana protein match is: NAD(P)-binding Rossmann-fold superfamily protein (TAIR:A…
Catma_IRHS_25983_r	4.92	4.31	-0.62	0.00512994	1	AT5G24380	protein_coding	YELLOW STRIPE like 2	closest Arabidopsis homolog of Zea maize metal-phytosiderophore/metal-nicotianamine transporter ZmYS1	YELLOW STRIPE like 2 (YSL2); FUNCTIONS IN: oligopeptide transporter activity; INVOLVED IN: oligopeptide transport, response to zinc ion, response to iron ion; LOCATED IN: plasma membrane; EXPRESSED IN: 14 plant structures; EXPRESSED DURING: LP.04 four leaves visible, 4 anthesis, petal differentiation and expansion stage; CONTAINS InterPro DOMAIN/s: Oligopeptide transporter OPT superfamily (InterP…
Catma_IRHS_11287_r	2.93	1.81	-1.13	0.00513042	1	AT2G29440	protein_coding	glutathione S-transferase tau 6	Encodes glutathione transferase belonging to the tau class of GSTs. Naming convention according to Wagner et al. (2002).	glutathione S-transferase tau 6 (GSTU6); CONTAINS InterPro DOMAIN/s: Thioredoxin fold (InterPro:IPR012335), Glutathione S-transferase, C-terminal-like (InterPro:IPR010987), Glutathione S-transferase/chloride channel, C-terminal (InterPro:IPR017933), Glutathione S-transferase, N-terminal (InterPro:IPR004045), Thioredoxin-like fold (InterPro:IPR012336); BEST Arabidopsis thaliana protein match is: g…
Catma_IRHS_31781	4.88	4.05	-0.84	0.0051382	1	AT2E06670	NA	NA	NA	NA
Catma_IRHS_10793_r	5.97	3.89	-2.08	0.0051531	1	AT2G46650	protein_coding	cytochrome B5 isoform C	member of Cytochromes b5	cytochrome B5 isoform C (CB5-C); CONTAINS InterPro DOMAIN/s: Cytochrome b5, heme-binding site (InterPro:IPR018506), Cytochrome b5 (InterPro:IPR001199); BEST Arabidopsis thaliana protein match is: cytochrome B5 isoform D (TAIR:AT5G48810.1); Has 3777 Blast hits to 3746 proteins in 458 species: Archae - 2; Bacteria - 26; Metazoa - 909; Fungi - 1474; Plants - 787; Viruses - 3; Other Eukaryotes - 576 …
Catma_IRHS_27342_r	3.92	3.2	-0.72	0.00517199	1	AT5G50210	protein_coding	quinolinate synthase	Encodes an Fe-S binding protein with quinolinate synthase (QS) activity and cysteine desulfurase activator activity. The QS activity was demonstrated by functional complementation of corresponding E. coli mutants and complementation of embryo-lethal phenotypes of the QS homozygous null allele in Arabidopsis. The SufE domain of the protein also stimulates the cysteine desulfurase activity of CpNif…	quinolinate synthase (QS); CONTAINS InterPro DOMAIN/s: Fe-S metabolism associated SufE (InterPro:IPR003808), Quinolinate synthetase A (InterPro:IPR003473); BEST Arabidopsis thaliana protein match is: sulfur E2 (TAIR:AT1G67810.1); Has 1807 Blast hits to 1807 proteins in 277 species: Archae - 0; Bacteria - 0; Metazoa - 736; Fungi - 347; Plants - 385; Viruses - 0; Other Eukaryotes - 339 (source: NCB…
Catma_IRHS_26851_r	1.63	1.07	-0.56	0.00517303	1	AT5G44050	protein_coding	MATE efflux family protein	na	MATE efflux family protein; FUNCTIONS IN: antiporter activity, drug transmembrane transporter activity, transporter activity; INVOLVED IN: drug transmembrane transport, transmembrane transport; LOCATED IN: membrane; EXPRESSED IN: 10 plant structures; EXPRESSED DURING: 7 growth stages; CONTAINS InterPro DOMAIN/s: Multi antimicrobial extrusion protein MatE (InterPro:IPR002528); BEST Arabidopsis tha…
Catma_IRHS_14917	3.98	3.34	-0.64	0.00517598	1	AT3G23820	protein_coding	UDP-D-glucuronate 4-epimerase 6	UDP-D-glucuronate 4-epimerase	UDP-D-glucuronate 4-epimerase 6 (GAE6); FUNCTIONS IN: UDP-glucuronate 4-epimerase activity, catalytic activity; INVOLVED IN: cellular metabolic process, carbohydrate metabolic process, nucleotide-sugar metabolic process, metabolic process; LOCATED IN: cellular_component unknown; EXPRESSED IN: 26 plant structures; EXPRESSED DURING: 15 growth stages; CONTAINS InterPro DOMAIN/s: NAD-dependent epimer…
Catma_IRHS_75659	3.11	2.4	-0.71	0.00519267	1	LTR_Chr2:14483489-14483673	NA	NA	NA	NA
Catma_IRHS_04873_r	4.29	4.85	0.56	0.00520115	1	AT1G79740	protein_coding	hAT transposon superfamily	na	hAT transposon superfamily; FUNCTIONS IN: protein dimerization activity, DNA binding; INVOLVED IN: biological_process unknown; LOCATED IN: cellular_component unknown; CONTAINS InterPro DOMAIN/s: HAT dimerisation (InterPro:IPR008906), Zinc finger, BED-type predicted (InterPro:IPR003656), Protein of unknown function DUF659 (InterPro:IPR007021); BEST Arabidopsis thaliana protein match is: hAT transp…
Catma_IRHS_00976_r	6.65	6.08	-0.57	0.00520691	1	AT1G12840	protein_coding	vacuolar ATP synthase subunit C (VATC) / V-ATPase C subunit / vacuolar proton pump C subunit (DET3)	Encodes subunit C of the vacuolar H(+)-ATPase (V-ATPase). Bound and phosphorylated by AtWNK8.	DE-ETIOLATED 3 (DET3); FUNCTIONS IN: proton-transporting ATPase activity, rotational mechanism; INVOLVED IN: lignin biosynthetic process, regulation of carbohydrate biosynthetic process, unidimensional cell growth; LOCATED IN: in 6 components; EXPRESSED IN: 26 plant structures; EXPRESSED DURING: 17 growth stages; CONTAINS InterPro DOMAIN/s: ATPase, V1 complex, subunit C (InterPro:IPR004907); Has …
Catma_IRHS_48461_r	5.65	4.85	-0.8	0.00520828	1	ATCG01170.1_r	NA	NA	NA	NA
Catma_IRHS_03293	2.35	3.02	0.67	0.00521174	1	AT1G56190	protein_coding	Phosphoglycerate kinase family protein	na	Phosphoglycerate kinase family protein; FUNCTIONS IN: phosphoglycerate kinase activity; INVOLVED IN: response to cadmium ion, glycolysis; LOCATED IN: thylakoid, mitochondrion, chloroplast stroma, chloroplast, membrane; EXPRESSED IN: 28 plant structures; EXPRESSED DURING: 15 growth stages; CONTAINS InterPro DOMAIN/s: Phosphoglycerate kinase, N-terminal (InterPro:IPR015824), Phosphoglycerate kinase…
Catma_IRHS_20014_r	5.95	5.25	-0.7	0.00521369	1	AT4G10920	protein_coding	transcriptional coactivator p15 (PC4) family protein (KELP)	Transcriptional co-activator. Forms homodimers or heterodimers with the kiwi protein. Both proteins are involved in gene activation during pathogen defense and plant development.	KELP; FUNCTIONS IN: transcription coactivator activity, transcription regulator activity, DNA binding; INVOLVED IN: regulation of transcription, DNA-dependent; LOCATED IN: cellular_component unknown; EXPRESSED IN: 25 plant structures; EXPRESSED DURING: 13 growth stages; CONTAINS InterPro DOMAIN/s: ssDNA-binding transcriptional regulator (InterPro:IPR009044), Transcriptional coactivator p15 (Inter…
Catma_IRHS_14372_r	3.05	2.49	-0.56	0.00522078	1	AT3G17130	protein_coding	Plant invertase/pectin methylesterase inhibitor superfamily protein	na	Plant invertase/pectin methylesterase inhibitor superfamily protein; FUNCTIONS IN: enzyme inhibitor activity, pectinesterase inhibitor activity, pectinesterase activity; LOCATED IN: endomembrane system; EXPRESSED IN: 21 plant structures; EXPRESSED DURING: 13 growth stages; CONTAINS InterPro DOMAIN/s: Pectinesterase inhibitor (InterPro:IPR006501); BEST Arabidopsis thaliana protein match is: cell w…
Catma_IRHS_58296_r	1.54	2.5	0.96	0.00522389	1	Chr2_AT2TE25295_r	NA	NA	NA	NA
Catma_IRHS_08212_r	6.89	5.96	-0.93	0.0052253	1	AT2G06850	protein_coding	xyloglucan endotransglucosylase/hydrolase 4	endoxyloglucan transferase (EXGT-A1) gene	xyloglucan endotransglucosylase/hydrolase 4 (XTH4); FUNCTIONS IN: hydrolase activity, acting on glycosyl bonds, xyloglucan:xyloglucosyl transferase activity; INVOLVED IN: response to auxin stimulus, response to mechanical stimulus, response to low light intensity stimulus, unidimensional cell growth; LOCATED IN: in 6 components; EXPRESSED IN: 24 plant structures; EXPRESSED DURING: 15 growth stage…
Catma_IRHS_00115_r	2.96	2.24	-0.72	0.00522862	1	AT1G02360	protein_coding	Chitinase family protein	na	Chitinase family protein; FUNCTIONS IN: chitinase activity; INVOLVED IN: carbohydrate metabolic process, cell wall macromolecule catabolic process; LOCATED IN: endomembrane system; EXPRESSED IN: stem, cotyledon, leaf whorl, root; CONTAINS InterPro DOMAIN/s: Glycoside hydrolase, family 19 (InterPro:IPR016283), Glycoside hydrolase, family 19, catalytic (InterPro:IPR000726); BEST Arabidopsis thalian…
Catma_IRHS_08064_r	3.62	2.62	-1	0.00527037	1	AT2G03730	protein_coding	ACT domain repeat 5	Member of a small family of ACT domain containing proteins. ACT domains are thought to be involved in amino acid binding.	ACT domain repeat 5 (ACR5); FUNCTIONS IN: amino acid binding; INVOLVED IN: metabolic process; LOCATED IN: cellular_component unknown; EXPRESSED IN: 24 plant structures; EXPRESSED DURING: 14 growth stages; CONTAINS InterPro DOMAIN/s: Amino acid-binding ACT (InterPro:IPR002912); BEST Arabidopsis thaliana protein match is: ACT domain repeat 4 (TAIR:AT1G69040.2); Has 2794 Blast hits to 1588 proteins …
Catma_IRHS_06437_r	5.41	4.44	-0.97	0.0052827	1	AT1G51700	protein_coding	DOF zinc finger protein 1	Encodes dof zinc finger protein (adof1).	DOF zinc finger protein 1 (DOF1); CONTAINS InterPro DOMAIN/s: Zinc finger, Dof-type (InterPro:IPR003851); BEST Arabidopsis thaliana protein match is: DOF zinc finger protein 2 (TAIR:AT3G21270.1); Has 1091 Blast hits to 1086 proteins in 56 species: Archae - 0; Bacteria - 0; Metazoa - 0; Fungi - 0; Plants - 1086; Viruses - 0; Other Eukaryotes - 5 (source: NCBI BLink).
Catma_IRHS_07167_r	2.83	2.06	-0.78	0.00529619	1	AT1G26730	protein_coding	EXS (ERD1/XPR1/SYG1) family protein	na	EXS (ERD1/XPR1/SYG1) family protein; LOCATED IN: integral to membrane, plasma membrane; EXPRESSED IN: 22 plant structures; EXPRESSED DURING: 13 growth stages; CONTAINS InterPro DOMAIN/s: EXS, C-terminal (InterPro:IPR004342), SPX, N-terminal (InterPro:IPR004331); BEST Arabidopsis thaliana protein match is: EXS (ERD1/XPR1/SYG1) family protein (TAIR:AT1G35350.1); Has 1169 Blast hits to 1113 proteins…
Catma_IRHS_27694_r	5.59	5.03	-0.57	0.00530154	1	AT5G54920	protein_coding	na	na	unknown protein; BEST Arabidopsis thaliana protein match is: unknown protein (TAIR:AT4G26990.1); Has 30201 Blast hits to 17322 proteins in 780 species: Archae - 12; Bacteria - 1396; Metazoa - 17338; Fungi - 3422; Plants - 5037; Viruses - 0; Other Eukaryotes - 2996 (source: NCBI BLink).
Catma_IRHS_29439_r	5.02	4.46	-0.56	0.0053082	1	AT5G64830	protein_coding	programmed cell death 2 C-terminal domain-containing protein	na	programmed cell death 2 C-terminal domain-containing protein; FUNCTIONS IN: molecular_function unknown; INVOLVED IN: apoptosis; LOCATED IN: cytoplasm; EXPRESSED IN: 22 plant structures; EXPRESSED DURING: 13 growth stages; CONTAINS InterPro DOMAIN/s: Programmed cell death protein 2, C-terminal (InterPro:IPR007320); BEST Arabidopsis thaliana protein match is: zinc finger (MYND type) family protein …
Catma_IRHS_13419	2.53	3.08	0.55	0.00534629	1	AT3G05590	protein_coding	ribosomal protein L18	Encodes cytoplasmic ribosomal protein L18.	ribosomal protein L18 (RPL18); FUNCTIONS IN: structural constituent of ribosome; INVOLVED IN: translation; LOCATED IN: cytosolic large ribosomal subunit, plasma membrane, chloroplast, vacuole, large ribosomal subunit; EXPRESSED IN: 24 plant structures; EXPRESSED DURING: 13 growth stages; CONTAINS InterPro DOMAIN/s: Ribosomal protein L18e/L15 (InterPro:IPR021131), Ribosomal protein L18e (InterPro:…
Catma_IRHS_32955	4.72	5.36	0.64	0.00537285	1	AT2G33815	other_rna	other RNA	Potential natural antisense gene, locus overlaps with AT2G33810	na
Catma_IRHS_13642	4.13	4.69	0.56	0.0053897	1	AT3G08580	protein_coding	ADP/ATP carrier 1	mitochondrial ADP/ATP carrier	ADP/ATP carrier 1 (AAC1); FUNCTIONS IN: binding, copper ion binding, ATP:ADP antiporter activity; INVOLVED IN: transport, purine nucleotide transport; LOCATED IN: in 10 components; EXPRESSED IN: 28 plant structures; EXPRESSED DURING: 16 growth stages; CONTAINS InterPro DOMAIN/s: Mitochondrial carrier protein (InterPro:IPR002067), Mitochondrial substrate carrier (InterPro:IPR001993), Mitochondrial…
Catma_IRHS_20220_r	6.12	6.71	0.59	0.00540569	1	AT4G13930	protein_coding	serine hydroxymethyltransferase 4	Encodes a serine hydroxymethyltransferase maximally expressed in root	serine hydroxymethyltransferase 4 (SHM4); FUNCTIONS IN: pyridoxal phosphate binding, glycine hydroxymethyltransferase activity, catalytic activity; INVOLVED IN: response to cadmium ion, glycine metabolic process, L-serine metabolic process; LOCATED IN: cytosol, plasma membrane, membrane; EXPRESSED IN: 9 plant structures; EXPRESSED DURING: seedling growth, seed development stages; CONTAINS InterPr…
Catma_IRHS_01608_r	2.5	3.06	0.56	0.0054066	1	AT1G21160	protein_coding	eukaryotic translation initiation factor 2 (eIF-2) family protein	na	eukaryotic translation initiation factor 2 (eIF-2) family protein; FUNCTIONS IN: GTP binding, GTPase activity, translation initiation factor activity; INVOLVED IN: biological_process unknown; LOCATED IN: cellular_component unknown; EXPRESSED IN: 24 plant structures; EXPRESSED DURING: 13 growth stages; CONTAINS InterPro DOMAIN/s: Small GTP-binding protein (InterPro:IPR005225), Translation elongati…
Catma_IRHS_08259	2.65	3.21	0.56	0.00541741	1	AT2G09990	protein_coding	Ribosomal protein S5 domain 2-like superfamily protein	na	Ribosomal protein S5 domain 2-like superfamily protein; FUNCTIONS IN: structural constituent of ribosome; INVOLVED IN: translation; LOCATED IN: cytosolic small ribosomal subunit, cytosolic ribosome, cell wall, chloroplast, membrane; EXPRESSED IN: guard cell, callus, leaf; EXPRESSED DURING: seedling growth; CONTAINS InterPro DOMAIN/s: Ribosomal protein S9 (InterPro:IPR000754), Ribosomal protein S5…
Catma_IRHS_12264	6.1	5.3	-0.8	0.00543833	1	AT2G25697	protein_coding	na	na	unknown protein; LOCATED IN: endomembrane system; Has 30201 Blast hits to 17322 proteins in 780 species: Archae - 12; Bacteria - 1396; Metazoa - 17338; Fungi - 3422; Plants - 5037; Viruses - 0; Other Eukaryotes - 2996 (source: NCBI BLink).
Catma_IRHS_61188	7.27	6.72	-0.55	0.00544613	1	Chr3_AT3TE36830	NA	NA	NA	NA
Catma_IRHS_20094	1.95	1.25	-0.7	0.00545643	1	AT4G12030	protein_coding	bile acid transporter 5	Required for the biosynthesis of methionine-derived glucosinolates. Involved in the transport of 2-keto acids between chloroplasts and the cytosol.	bile acid transporter 5 (BAT5); CONTAINS InterPro DOMAIN/s: Bile acid:sodium symporter (InterPro:IPR002657); BEST Arabidopsis thaliana protein match is: Sodium Bile acid symporter family (TAIR:AT4G22840.1); Has 30201 Blast hits to 17322 proteins in 780 species: Archae - 12; Bacteria - 1396; Metazoa - 17338; Fungi - 3422; Plants - 5037; Viruses - 0; Other Eukaryotes - 2996 (source: NCBI BLink).
Catma_IRHS_17801	2.26	1.58	-0.68	0.00547836	1	AT3G51450	protein_coding	Calcium-dependent phosphotriesterase superfamily protein	na	Calcium-dependent phosphotriesterase superfamily protein; FUNCTIONS IN: strictosidine synthase activity; INVOLVED IN: alkaloid biosynthetic process, biosynthetic process; LOCATED IN: endomembrane system; EXPRESSED IN: 22 plant structures; EXPRESSED DURING: 13 growth stages; CONTAINS InterPro DOMAIN/s: Strictosidine synthase (InterPro:IPR004141), Strictosidine synthase, conserved region (InterPro:…
Catma_IRHS_14338_r	5.05	4.5	-0.55	0.00548022	1	AT3G16760	protein_coding	Tetratricopeptide repeat (TPR)-like superfamily protein	na	Tetratricopeptide repeat (TPR)-like superfamily protein; FUNCTIONS IN: binding; LOCATED IN: plasma membrane; EXPRESSED IN: 23 plant structures; EXPRESSED DURING: 13 growth stages; CONTAINS InterPro DOMAIN/s: Tetratricopeptide TPR-1 (InterPro:IPR001440), Tetratricopeptide-like helical (InterPro:IPR011990), Tetratricopeptide repeat-containing (InterPro:IPR013026); BEST Arabidopsis thaliana protein …
Catma_IRHS_03096_r	6.35	5.75	-0.6	0.00548659	1	AT1G53280	protein_coding	Class I glutamine amidotransferase-like superfamily protein	na	Class I glutamine amidotransferase-like superfamily protein; INVOLVED IN: biological_process unknown; LOCATED IN: chloroplast; EXPRESSED IN: 23 plant structures; EXPRESSED DURING: 13 growth stages; CONTAINS InterPro DOMAIN/s: DJ-1 (InterPro:IPR006287), ThiJ/PfpI (InterPro:IPR002818); BEST Arabidopsis thaliana protein match is: Class I glutamine amidotransferase-like superfamily protein (TAIR:AT3G…
Catma_IRHS_03594_r	6.75	5.91	-0.84	0.00548951	1	AT1G62480	protein_coding	Vacuolar calcium-binding protein-related	na	Vacuolar calcium-binding protein-related; INVOLVED IN: response to cadmium ion, response to salt stress; LOCATED IN: cellular_component unknown; EXPRESSED IN: 23 plant structures; EXPRESSED DURING: 13 growth stages; Has 21787 Blast hits to 9668 proteins in 1087 species: Archae - 111; Bacteria - 3941; Metazoa - 6730; Fungi - 2179; Plants - 741; Viruses - 179; Other Eukaryotes - 7906 (source: NCBI …
Catma_IRHS_14823_r	1.48	0.92	-0.56	0.0054974	1	AT3G22620	protein_coding	Bifunctional inhibitor/lipid-transfer protein/seed storage 2S albumin superfamily protein	na	Bifunctional inhibitor/lipid-transfer protein/seed storage 2S albumin superfamily protein; FUNCTIONS IN: lipid binding; INVOLVED IN: lipid transport; LOCATED IN: chloroplast envelope; EXPRESSED IN: 9 plant structures; EXPRESSED DURING: 4 anthesis, C globular stage, petal differentiation and expansion stage; CONTAINS InterPro DOMAIN/s: Bifunctional inhibitor/plant lipid transfer protein/seed stora…
Catma_IRHS_32877	3.81	3.02	-0.79	0.00551069	1	AT1G45229	protein_coding	na	na	unknown protein; FUNCTIONS IN: molecular_function unknown; INVOLVED IN: biological_process unknown; LOCATED IN: cellular_component unknown; Has 30201 Blast hits to 17322 proteins in 780 species: Archae - 12; Bacteria - 1396; Metazoa - 17338; Fungi - 3422; Plants - 5037; Viruses - 0; Other Eukaryotes - 2996 (source: NCBI BLink).
Catma_IRHS_00903_r	4.88	4.05	-0.83	0.00551492	1	AT1G11960	protein_coding	ERD (early-responsive to dehydration stress) family protein	na	ERD (early-responsive to dehydration stress) family protein; FUNCTIONS IN: molecular_function unknown; INVOLVED IN: biological_process unknown; LOCATED IN: plasma membrane; EXPRESSED IN: 22 plant structures; EXPRESSED DURING: 13 growth stages; CONTAINS InterPro DOMAIN/s: Protein of unknown function DUF221 (InterPro:IPR003864); BEST Arabidopsis thaliana protein match is: ERD (early-responsive to d…
Catma_IRHS_17774_r	6.75	5.71	-1.04	0.00552291	1	AT3G16390	protein_coding	nitrile specifier protein 3	Encodes a nitrile-specifier protein NSP3. NSP3 is one out of five (At3g16400/NSP1, At2g33070/NSP2, At3g16390/NSP3, At3g16410/NSP4 and At5g48180/NSP5) A. thaliana epithiospecifier protein (ESP) homologues that promote simple nitrile, but not epithionitrile or thiocyanate formation.	nitrile specifier protein 3 (NSP3); FUNCTIONS IN: molecular_function unknown; INVOLVED IN: glucosinolate catabolic process, nitrile biosynthetic process; LOCATED IN: chloroplast; CONTAINS InterPro DOMAIN/s: Galactose oxidase/kelch, beta-propeller (InterPro:IPR011043), Kelch repeat type 1 (InterPro:IPR006652), Mannose-binding lectin (InterPro:IPR001229), Myrosinase-binding related, jacalin-like le…
Catma_IRHS_24462_r	4.46	5.25	0.79	0.00553794	1	AT5G03350	protein_coding	Legume lectin family protein	na	Legume lectin family protein; FUNCTIONS IN: carbohydrate binding, binding; INVOLVED IN: biological_process unknown; LOCATED IN: apoplast, cell wall, chloroplast; EXPRESSED IN: 19 plant structures; EXPRESSED DURING: 12 growth stages; CONTAINS InterPro DOMAIN/s: Legume lectin, beta chain (InterPro:IPR001220), Concanavalin A-like lectin/glucanase, subgroup (InterPro:IPR013320), Concanavalin A-like l…
Catma_IRHS_11529_r	3.89	4.47	0.58	0.00554244	1	AT2G14285	protein_coding	Small nuclear ribonucleoprotein family protein	na	Small nuclear ribonucleoprotein family protein; CONTAINS InterPro DOMAIN/s: Small nuclear ribonucleoprotein SmF (InterPro:IPR016487), Like-Sm ribonucleoprotein (LSM) domain (InterPro:IPR001163), Like-Sm ribonucleoprotein (LSM) domain, eukaryotic/archaea-type (InterPro:IPR006649), Like-Sm ribonucleoprotein (LSM)-related domain (InterPro:IPR010920); BEST Arabidopsis thaliana protein match is: small…
Catma_IRHS_27588_r	5.24	5.85	0.61	0.00554933	1	AT5G53550	protein_coding	YELLOW STRIPE like 3	na	YELLOW STRIPE like 3 (YSL3); CONTAINS InterPro DOMAIN/s: Oligopeptide transporter OPT superfamily (InterPro:IPR004813); BEST Arabidopsis thaliana protein match is: YELLOW STRIPE like 2 (TAIR:AT5G24380.1); Has 1791 Blast hits to 1736 proteins in 561 species: Archae - 19; Bacteria - 890; Metazoa - 0; Fungi - 282; Plants - 448; Viruses - 1; Other Eukaryotes - 151 (source: NCBI BLink).
Catma_IRHS_41095_r	4.93	4.27	-0.66	0.00555812	1	At3NC010240_r	NA	NA	NA	NA
Catma_IRHS_26642_r	3.28	2.73	-0.55	0.00556385	1	AT5G41270	protein_coding	na	na	CONTAINS InterPro DOMAIN/s: RNAse P, Rpr2/Rpp21 subunit (InterPro:IPR007175); Has 35333 Blast hits to 34131 proteins in 2444 species: Archae - 798; Bacteria - 22429; Metazoa - 974; Fungi - 991; Plants - 531; Viruses - 0; Other Eukaryotes - 9610 (source: NCBI BLink).
Catma_IRHS_27140_r	5.76	6.87	1.11	0.00559504	1	AT5G47750	protein_coding	D6 protein kinase like 2	na	D6 protein kinase like 2 (D6PKL2); FUNCTIONS IN: kinase activity; INVOLVED IN: protein amino acid phosphorylation; LOCATED IN: nucleolus, nucleus, cytoplasm; EXPRESSED IN: 22 plant structures; EXPRESSED DURING: 13 growth stages; CONTAINS InterPro DOMAIN/s: Protein kinase, catalytic domain (InterPro:IPR000719), Serine/threonine-protein kinase domain (InterPro:IPR002290), Serine/threonine-protein k…
Catma_IRHS_09158_r	2.61	3.19	0.58	0.0056039	1	AT2G25680	protein_coding	molybdate transporter 1	Encodes a high-affinity molybdate transporter. Mutant has reduced concentrations of molybdate in roots and shoots, and reduced shoot and root length when growing on Mo-limited medium.	molybdate transporter 1 (MOT1); FUNCTIONS IN: molybdate ion transmembrane transporter activity, sulfate transmembrane transporter activity; INVOLVED IN: molybdate ion transport; LOCATED IN: mitochondrion, vacuole; EXPRESSED IN: 13 plant structures; EXPRESSED DURING: LP.04 four leaves visible, 4 anthesis, petal differentiation and expansion stage; BEST Arabidopsis thaliana protein match is: sulfat…
Catma_IRHS_01246_r	4	4.55	0.55	0.00560483	1	AT1G16350	protein_coding	Aldolase-type TIM barrel family protein	na	Aldolase-type TIM barrel family protein; FUNCTIONS IN: IMP dehydrogenase activity, oxidoreductase activity, catalytic activity; INVOLVED IN: oxidation reduction, GMP biosynthetic process, metabolic process; LOCATED IN: cellular_component unknown; EXPRESSED IN: 24 plant structures; EXPRESSED DURING: 13 growth stages; CONTAINS InterPro DOMAIN/s: IMP dehydrogenase (InterPro:IPR005990), IMP dehydroge…
Catma_IRHS_26214_r	1.87	0.84	-1.04	0.00560634	1	AT5G28237	protein_coding	Pyridoxal-5'-phosphate-dependent enzyme family protein	na	Pyridoxal-5'-phosphate-dependent enzyme family protein; FUNCTIONS IN: pyridoxal phosphate binding, tryptophan synthase activity, catalytic activity; INVOLVED IN: tryptophan biosynthetic process, metabolic process, tryptophan metabolic process; CONTAINS InterPro DOMAIN/s: Tryptophan synthase, beta chain (InterPro:IPR006654), Tryptophan synthase, beta chain, conserved site (InterPro:IPR006653), Pyr…
Catma_IRHS_13647_r	6.89	6.31	-0.58	0.00560635	1	AT3G08640	protein_coding	Protein of unknown function (DUF3411)	na	Protein of unknown function (DUF3411); FUNCTIONS IN: molecular_function unknown; INVOLVED IN: biological_process unknown; LOCATED IN: chloroplast, chloroplast envelope; EXPRESSED IN: 23 plant structures; EXPRESSED DURING: 13 growth stages; CONTAINS InterPro DOMAIN/s: Protein of unknown function DUF3411 (InterPro:IPR021825); BEST Arabidopsis thaliana protein match is: Protein of unknown function (…
Catma_IRHS_35046_r	5.99	5	-0.99	0.00560895	1	AT2G43020.1_r	NA	NA	NA	NA
Catma_IRHS_25592_r	4.8	4.24	-0.56	0.00561097	1	AT5G18500	protein_coding	Protein kinase superfamily protein	na	Protein kinase superfamily protein; FUNCTIONS IN: protein serine/threonine kinase activity, protein kinase activity, kinase activity, ATP binding; INVOLVED IN: protein amino acid phosphorylation; LOCATED IN: plasma membrane; EXPRESSED IN: 22 plant structures; EXPRESSED DURING: 13 growth stages; CONTAINS InterPro DOMAIN/s: Protein kinase, ATP binding site (InterPro:IPR017441), Protein kinase, cata…
Catma_IRHS_14858_r	2.82	2.06	-0.76	0.00563017	1	AT3G23090	protein_coding	TPX2 (targeting protein for Xklp2) protein family	na	TPX2 (targeting protein for Xklp2) protein family; CONTAINS InterPro DOMAIN/s: Xklp2 targeting protein (InterPro:IPR009675); BEST Arabidopsis thaliana protein match is: WVD2-like 1 (TAIR:AT3G04630.3); Has 678 Blast hits to 638 proteins in 104 species: Archae - 2; Bacteria - 22; Metazoa - 209; Fungi - 27; Plants - 299; Viruses - 0; Other Eukaryotes - 119 (source: NCBI BLink).
Catma_IRHS_01480_r	5.06	5.62	0.56	0.00563476	1	AT1G19440	protein_coding	3-ketoacyl-CoA synthase 4	Encodes KCS4, a member of the 3-ketoacyl-CoA synthase family involved in the biosynthesis of VLCFA (very long chain fatty acids).	3-ketoacyl-CoA synthase 4 (KCS4); FUNCTIONS IN: transferase activity, transferring acyl groups other than amino-acyl groups, catalytic activity; INVOLVED IN: very long-chain fatty acid metabolic process, cuticle development; LOCATED IN: membrane; EXPRESSED IN: 25 plant structures; EXPRESSED DURING: 15 growth stages; CONTAINS InterPro DOMAIN/s: Thiolase-like (InterPro:IPR016039), Very-long-chain 3…
Catma_IRHS_02547	5.29	4.43	-0.86	0.00564313	1	AT1G36320	protein_coding	na	na	unknown protein; BEST Arabidopsis thaliana protein match is: unknown protein (TAIR:AT4G37920.1); Has 93 Blast hits to 90 proteins in 22 species: Archae - 0; Bacteria - 0; Metazoa - 0; Fungi - 0; Plants - 85; Viruses - 0; Other Eukaryotes - 8 (source: NCBI BLink).
Catma_IRHS_09734_r	5.83	6.56	0.73	0.00564398	1	AT2G33430	protein_coding	differentiation and greening-like 1	na	differentiation and greening-like 1 (DAL1); FUNCTIONS IN: molecular_function unknown; INVOLVED IN: plastid organization, endonucleolytic cleavage of tetracistronic rRNA transcript (SSU-rRNA, LSU-rRNA, 4.5S-rRNA, 5S-rRNA); LOCATED IN: chloroplast; EXPRESSED IN: 22 plant structures; EXPRESSED DURING: 13 growth stages; BEST Arabidopsis thaliana protein match is: plastid developmental protein DAG, pu…
Catma_IRHS_13817_r	5.43	4.81	-0.62	0.00565896	1	AT3G10720	protein_coding	Plant invertase/pectin methylesterase inhibitor superfamily	na	Plant invertase/pectin methylesterase inhibitor superfamily; FUNCTIONS IN: pectinesterase activity; INVOLVED IN: cell wall modification; LOCATED IN: cell wall, plant-type cell wall; EXPRESSED IN: 21 plant structures; EXPRESSED DURING: 13 growth stages; CONTAINS InterPro DOMAIN/s: Pectinesterase, active site (InterPro:IPR018040), Pectin lyase fold/virulence factor (InterPro:IPR011050), Pectinester…
Catma_IRHS_23362	2.84	3.4	0.56	0.00566191	1	AT4G34881	protein_coding	na	na	unknown protein; FUNCTIONS IN: molecular_function unknown; INVOLVED IN: biological_process unknown; LOCATED IN: endomembrane system; Has 30201 Blast hits to 17322 proteins in 780 species: Archae - 12; Bacteria - 1396; Metazoa - 17338; Fungi - 3422; Plants - 5037; Viruses - 0; Other Eukaryotes - 2996 (source: NCBI BLink).
Catma_IRHS_04983_r	6.96	6.34	-0.62	0.00566234	1	AT1G14920	protein_coding	GRAS family transcription factor family protein	Similar to a putative transcription factor and transcriptional coactivators. Repressor of GA responses and involved in gibberellic acid mediated signaling. Member of the DELLA proteins that restrain the cell proliferation and expansion that drives plant growth. The protein undergoes degradation in response to GA via the 26S proteasome. GAI may be involved in reducing ROS accumulation in response …	GIBBERELLIC ACID INSENSITIVE (GAI); CONTAINS InterPro DOMAIN/s: Transcriptional factor DELLA, N-terminal (InterPro:IPR021914), Transcription factor GRAS (InterPro:IPR005202); BEST Arabidopsis thaliana protein match is: GRAS family transcription factor family protein (TAIR:AT2G01570.1); Has 2718 Blast hits to 2657 proteins in 311 species: Archae - 0; Bacteria - 4; Metazoa - 0; Fungi - 0; Plants - …
Catma_IRHS_06277_r	4.54	3.94	-0.6	0.00567735	1	AT1G05150	protein_coding	Calcium-binding tetratricopeptide family protein	na	Calcium-binding tetratricopeptide family protein; FUNCTIONS IN: binding, zinc ion binding, calcium ion binding; INVOLVED IN: biological_process unknown; LOCATED IN: plasma membrane; EXPRESSED IN: 24 plant structures; EXPRESSED DURING: 13 growth stages; CONTAINS InterPro DOMAIN/s: Tetratricopeptide TPR-1 (InterPro:IPR001440), Tetratricopeptide-like helical (InterPro:IPR011990), EF-HAND 2 (InterPro…
Catma_IRHS_21281_r	2.51	1.84	-0.67	0.0056825	1	AT4G27300	protein_coding	S-locus lectin protein kinase family protein	na	S-locus lectin protein kinase family protein; FUNCTIONS IN: in 6 functions; INVOLVED IN: protein amino acid phosphorylation, recognition of pollen; LOCATED IN: endomembrane system; EXPRESSED IN: 21 plant structures; EXPRESSED DURING: 11 growth stages; CONTAINS InterPro DOMAIN/s: Curculin-like (mannose-binding) lectin (InterPro:IPR001480), PAN-2 domain (InterPro:IPR013227), Apple-like (InterPro:IP…
Catma_IRHS_17450_r	6.56	6.01	-0.56	0.00569275	1	AT3G55830	protein_coding	Nucleotide-diphospho-sugar transferases superfamily protein	A member of the Glycosyltransferase Family 64, homologous to Poplar cambium-expressed GT64 gene. The EPC1 protein plays a critical role during plant development in maintaining the integrity of organs via cell-cell adhesion, thereby providing mechanical strength and facilitating the movement of metabolites throughout the plant.	ECTOPICALLY PARTING CELLS (EPC1); CONTAINS InterPro DOMAIN/s: EXTL2, alpha-1,4-N-acetylhexosaminyltransferase (InterPro:IPR015338); BEST Arabidopsis thaliana protein match is: glycosyltransferase family protein 47 (TAIR:AT5G04500.1); Has 655 Blast hits to 655 proteins in 91 species: Archae - 0; Bacteria - 0; Metazoa - 500; Fungi - 8; Plants - 105; Viruses - 0; Other Eukaryotes - 42 (source: NCBI …
Catma_IRHS_00448	3.64	4.5	0.86	0.00569594	1	AT1G06460	protein_coding	alpha-crystallin domain 32.1	ACD32.1 encodes an alpha-crystallin domain containing protein with homology to small heat shock proteins.	alpha-crystallin domain 32.1 (ACD32.1); INVOLVED IN: response to heat; LOCATED IN: peroxisome; EXPRESSED IN: 23 plant structures; EXPRESSED DURING: 15 growth stages; CONTAINS InterPro DOMAIN/s: Heat shock protein Hsp20 (InterPro:IPR002068), HSP20-like chaperone (InterPro:IPR008978); BEST Arabidopsis thaliana protein match is: heat shock protein 17.6A (TAIR:AT5G12030.1); Has 3590 Blast hits to 359…
Catma_IRHS_28412_r	5.33	5.97	0.64	0.00569989	1	AT5G63860	protein_coding	Regulator of chromosome condensation (RCC1) family protein	UV-B-specific signaling component that orchestrates expression of a range of genes with vital UV-protective functions. Located in the nucleus and the cytosol. Associates with chromatin via histones. UV-B light promotes URV8 protein accumulation in the nucleus.	UVB-RESISTANCE 8 (UVR8); FUNCTIONS IN: chromatin binding, guanyl-nucleotide exchange factor activity; INVOLVED IN: response to UV, response to UV-B; LOCATED IN: cytosol, nucleus; EXPRESSED IN: 25 plant structures; EXPRESSED DURING: 13 growth stages; CONTAINS InterPro DOMAIN/s: Regulator of chromosome condensation/beta-lactamase-inhibitor protein II (InterPro:IPR009091), Regulator of chromosome co…
Catma_IRHS_10828	2.76	2.19	-0.58	0.0057155	1	AT2G47060	protein_coding	Protein kinase superfamily protein	na	Protein kinase superfamily protein; FUNCTIONS IN: protein serine/threonine kinase activity, protein kinase activity, kinase activity, ATP binding; INVOLVED IN: protein amino acid phosphorylation; EXPRESSED IN: 22 plant structures; EXPRESSED DURING: 13 growth stages; CONTAINS InterPro DOMAIN/s: Protein kinase, ATP binding site (InterPro:IPR017441), Serine/threonine-protein kinase domain (InterPro:…
Catma_IRHS_09951_r	7.41	6.1	-1.32	0.00572106	1	AT2G36120	protein_coding	Glycine-rich protein family	Encodes a glycine rich protein that is involved in leaf vascular patterning. dot1 mutants have an aberrant open-class venation pattern in leaves and cotyledons, as well as several other leaf development defects.	DEFECTIVELY ORGANIZED TRIBUTARIES 1 (DOT1); INVOLVED IN: cotyledon vascular tissue pattern formation, phloem or xylem histogenesis, leaf vascular tissue pattern formation, leaf development; LOCATED IN: endomembrane system; EXPRESSED IN: 9 plant structures; EXPRESSED DURING: LP.06 six leaves visible, LP.04 four leaves visible, LP.10 ten leaves visible, petal differentiation and expansion stage; Ha…
Catma_IRHS_10558_r	3.71	3.17	-0.54	0.00572119	1	AT2G43640	protein_coding	Signal recognition particle, SRP9/SRP14 subunit	na	Signal recognition particle, SRP9/SRP14 subunit; FUNCTIONS IN: 7S RNA binding, endoplasmic reticulum signal peptide binding, RNA binding; INVOLVED IN: negative regulation of translational elongation, protein targeting, SRP-dependent cotranslational protein targeting to membrane; LOCATED IN: signal recognition particle, signal recognition particle, endoplasmic reticulum targeting; EXPRESSED IN: 24…
Catma_IRHS_09356_r	4.74	5.46	0.72	0.00573368	1	AT2G28290	protein_coding	P-loop containing nucleoside triphosphate hydrolases superfamily protein	Encodes a SWI2/SNF2-like protein in the SNF2 subclass. Homozygous plants with null mutations exhibit premature termination of the meristem and carpelloid structures from the inflorescence meristem. Co-activator of floral homeotic gene expression. Acts with LFY to regulate shoot apical meristem identity. Required for meristem maintenance. Regulates flowering under a non-inductive photoperiod. It p…	SPLAYED (SYD); CONTAINS InterPro DOMAIN/s: DEAD-like helicase, N-terminal (InterPro:IPR014001), DNA/RNA helicase, C-terminal (InterPro:IPR001650), Helicase/SANT-associated, DNA binding (InterPro:IPR014012), Helicase, superfamily 1/2, ATP-binding domain (InterPro:IPR014021), SNF2-related (InterPro:IPR000330); BEST Arabidopsis thaliana protein match is: Homeotic gene regulator (TAIR:AT3G06010.1); H…
Catma_IRHS_05628_r	4.83	3.7	-1.13	0.00573612	1	AT1G65860	protein_coding	flavin-monooxygenase glucosinolate S-oxygenase 1	belongs to the flavin-monooxygenase (FMO) family, encodes a glucosinolate S-oxygenase that catalyzes the conversion of methylthioalkyl glucosinolates to methylsulfinylalkyl glucosinolates	flavin-monooxygenase glucosinolate S-oxygenase 1 (FMO GS-OX1); CONTAINS InterPro DOMAIN/s: Flavin-containing monooxygenase FMO (InterPro:IPR000960), Flavin-containing monooxygenase-like (InterPro:IPR020946); BEST Arabidopsis thaliana protein match is: flavin-monooxygenase glucosinolate S-oxygenase 2 (TAIR:AT1G62540.1); Has 13357 Blast hits to 12951 proteins in 1760 species: Archae - 39; Bacteria …
Catma_IRHS_28479_r	4.33	4.91	0.58	0.00574899	1	AT5G64650	protein_coding	Ribosomal protein L17 family protein	na	Ribosomal protein L17 family protein; FUNCTIONS IN: structural constituent of ribosome; INVOLVED IN: translation; LOCATED IN: ribosome, intracellular; EXPRESSED IN: 21 plant structures; EXPRESSED DURING: 13 growth stages; CONTAINS InterPro DOMAIN/s: Ribosomal protein L17 (InterPro:IPR000456); BEST Arabidopsis thaliana protein match is: Ribosomal protein L17 family protein (TAIR:AT5G09770.1); Has …
Catma_IRHS_11919_r	2.47	1.88	-0.59	0.00575441	1	AT2E14810	NA	NA	NA	NA
Catma_IRHS_16706_r	3.89	4.46	0.56	0.00576222	1	AT3G60360	protein_coding	embryo sac development arrest 14	na	EMBRYO SAC DEVELOPMENT ARREST 14 (EDA14); FUNCTIONS IN: molecular_function unknown; INVOLVED IN: megagametogenesis; LOCATED IN: small-subunit processome; EXPRESSED IN: 21 plant structures; EXPRESSED DURING: 13 growth stages; CONTAINS InterPro DOMAIN/s: Small-subunit processome, Utp11 (InterPro:IPR007144); Has 434 Blast hits to 428 proteins in 209 species: Archae - 4; Bacteria - 1; Metazoa - 127; …
Catma_IRHS_02384	2.75	3.31	0.56	0.00576525	1	AT1G32990	protein_coding	plastid ribosomal protein l11	mutant has Decreased effective quantum yield of photosystem II; Pale green plants; Reduced growth rate; Plastid Ribosomal Protein L11	plastid ribosomal protein l11 (PRPL11); FUNCTIONS IN: structural constituent of ribosome; INVOLVED IN: translation, ribosome biogenesis; LOCATED IN: in 7 components; EXPRESSED IN: 23 plant structures; EXPRESSED DURING: 13 growth stages; CONTAINS InterPro DOMAIN/s: Ribosomal protein L11, C-terminal domain (InterPro:IPR020783), Ribosomal protein L11, bacterial-type (InterPro:IPR006519), Ribosomal p…
Catma_IRHS_74665_r	2.8	1.88	-0.92	0.00580791	1	Chr5_AT5TE80010_r	NA	NA	NA	NA
Catma_IRHS_31856_r	1.27	1.85	0.58	0.00581323	1	AT2G10405	transposable_element_gene	transposable element gene	na	hAT-like transposase family (hobo/Ac/Tam3), has a 1.3e-19 P-value blast match to GB:CAA29005 ORFa of Maize Ac (hAT-element) (Zea mays)
Catma_IRHS_16025_r	4.75	3.93	-0.82	0.00585904	1	AT3G51550	protein_coding	Malectin/receptor-like protein kinase family protein	Encodes a synergid-expressed, plasma-membrane localized receptor-like kinase that accumulates asymetrically in the synergid membrnane at the filiform apparatus and mediates male-female gametophyte interactions during pollen tube reception.	FERONIA (FER); FUNCTIONS IN: protein kinase activity, kinase activity; INVOLVED IN: pollen tube reception, post-embryonic development, protein amino acid autophosphorylation; LOCATED IN: filiform apparatus, plasma membrane, membrane; EXPRESSED IN: 28 plant structures; EXPRESSED DURING: 13 growth stages; CONTAINS InterPro DOMAIN/s: Protein kinase, ATP binding site (InterPro:IPR017441), Malectin/re…
Catma_IRHS_09944_r	5.71	5.13	-0.58	0.00585964	1	AT2G36050	protein_coding	ovate family protein 15	na	ovate family protein 15 (OFP15); LOCATED IN: chloroplast; EXPRESSED IN: sepal, carpel, stamen; EXPRESSED DURING: 4 anthesis, petal differentiation and expansion stage; CONTAINS InterPro DOMAIN/s: Protein of unknown function DUF623 (InterPro:IPR006458); BEST Arabidopsis thaliana protein match is: ovate family protein 18 (TAIR:AT3G52540.1); Has 245 Blast hits to 245 proteins in 17 species: Archae -…
Catma_IRHS_29133_r	2.77	2.21	-0.57	0.0058609	1	AT5G37710	protein_coding	alpha/beta-Hydrolases superfamily protein	na	alpha/beta-Hydrolases superfamily protein; FUNCTIONS IN: triglyceride lipase activity, calmodulin binding; INVOLVED IN: lipid catabolic process, lipid metabolic process; LOCATED IN: plasma membrane; EXPRESSED IN: 22 plant structures; EXPRESSED DURING: 13 growth stages; CONTAINS InterPro DOMAIN/s: Lipase, class 3 (InterPro:IPR002921), Mono-/di-acylglycerol lipase, N-terminal (InterPro:IPR005592); …
Catma_IRHS_32260_r	3.65	3.07	-0.58	0.00586499	1	AT5G47720	protein_coding	Thiolase family protein	na	Thiolase family protein; FUNCTIONS IN: transferase activity, transferring acyl groups other than amino-acyl groups, acetyl-CoA C-acetyltransferase activity, catalytic activity; INVOLVED IN: metabolic process; LOCATED IN: cellular_component unknown; EXPRESSED IN: 19 plant structures; EXPRESSED DURING: 10 growth stages; CONTAINS InterPro DOMAIN/s: Thiolase (InterPro:IPR002155), Thiolase, active sit…
Catma_IRHS_11286_r	5.47	6.14	0.67	0.00586694	1	AT2G29360	protein_coding	NAD(P)-binding Rossmann-fold superfamily protein	na	NAD(P)-binding Rossmann-fold superfamily protein; FUNCTIONS IN: oxidoreductase activity, binding, catalytic activity; INVOLVED IN: oxidation reduction, metabolic process; LOCATED IN: cellular_component unknown; EXPRESSED IN: 22 plant structures; EXPRESSED DURING: 14 growth stages; CONTAINS InterPro DOMAIN/s: Short-chain dehydrogenase/reductase, conserved site (InterPro:IPR020904), NAD(P)-binding …
Catma_IRHS_17754_r	1.46	0.82	-0.64	0.00587219	1	AT3G44870	protein_coding	S-adenosyl-L-methionine-dependent methyltransferases superfamily protein	na	S-adenosyl-L-methionine-dependent methyltransferases superfamily protein; FUNCTIONS IN: S-adenosylmethionine-dependent methyltransferase activity, methyltransferase activity; INVOLVED IN: biological_process unknown; LOCATED IN: cellular_component unknown; CONTAINS InterPro DOMAIN/s: SAM dependent carboxyl methyltransferase (InterPro:IPR005299); BEST Arabidopsis thaliana protein match is: farnesoi…
Catma_IRHS_21847_r	4.76	5.3	0.54	0.00589485	1	AT4G34020	protein_coding	Class I glutamine amidotransferase-like superfamily protein	na	Class I glutamine amidotransferase-like superfamily protein; INVOLVED IN: biological_process unknown; LOCATED IN: chloroplast; EXPRESSED IN: 20 plant structures; EXPRESSED DURING: 12 growth stages; CONTAINS InterPro DOMAIN/s: DJ-1 (InterPro:IPR006287), ThiJ/PfpI (InterPro:IPR002818); BEST Arabidopsis thaliana protein match is: Class I glutamine amidotransferase-like superfamily protein (TAIR:AT1G…
Catma_IRHS_27801_r	3.29	2.65	-0.64	0.0059053	1	AT5G56270	protein_coding	WRKY DNA-binding protein 2	WRKY transcription factor 2	WRKY DNA-binding protein 2 (WRKY2); CONTAINS InterPro DOMAIN/s: DNA-binding WRKY (InterPro:IPR003657); BEST Arabidopsis thaliana protein match is: WRKY DNA-binding protein 34 (TAIR:AT4G26440.1); Has 1807 Blast hits to 1807 proteins in 277 species: Archae - 0; Bacteria - 0; Metazoa - 736; Fungi - 347; Plants - 385; Viruses - 0; Other Eukaryotes - 339 (source: NCBI BLink).
Catma_IRHS_06818_r	5.15	5.8	0.65	0.00590736	1	AT1G18000	protein_coding	Major facilitator superfamily protein	na	Major facilitator superfamily protein; FUNCTIONS IN: molecular_function unknown; INVOLVED IN: transmembrane transport; LOCATED IN: cellular_component unknown; CONTAINS InterPro DOMAIN/s: Major facilitator superfamily MFS-1 (InterPro:IPR011701), Major facilitator superfamily, general substrate transporter (InterPro:IPR016196); BEST Arabidopsis thaliana protein match is: Major facilitator superfami…
Catma_IRHS_64548	4.78	3.98	-0.8	0.0059121	1	Chr3_AT3TE65660	NA	NA	NA	NA
Catma_IRHS_02110_r	6.87	6.31	-0.56	0.0059344	1	AT1G29260	protein_coding	peroxin 7	Encodes the peroxisomal targeting signal type 2 receptor that facilitates peroxisomal protein translocation. It recognizes proteins with the PTS2 consensus sequence (RLX5HL or a variant) within the first 30 or so amino acids. RNAi experiments suggest that PEX7 is necessary for the maintenance of glyoxysomal but not leaf peroxisomal function.	peroxin 7 (PEX7); CONTAINS InterPro DOMAIN/s: WD40 repeat 2 (InterPro:IPR019782), WD40 repeat, conserved site (InterPro:IPR019775), WD40 repeat (InterPro:IPR001680), G-protein beta WD-40 repeat, region (InterPro:IPR020472), WD40 repeat-like-containing domain (InterPro:IPR011046), WD40-repeat-containing domain (InterPro:IPR017986), WD40/YVTN repeat-like-containing domain (InterPro:IPR015943), WD40…
Catma_IRHS_28045_r	5.21	4.65	-0.56	0.00593866	1	AT5G59250	protein_coding	Major facilitator superfamily protein	na	Major facilitator superfamily protein; FUNCTIONS IN: carbohydrate transmembrane transporter activity, sugar:hydrogen symporter activity; INVOLVED IN: transport, transmembrane transport; LOCATED IN: chloroplast, membrane, chloroplast envelope; EXPRESSED IN: 21 plant structures; EXPRESSED DURING: 13 growth stages; CONTAINS InterPro DOMAIN/s: Sugar transporter, conserved site (InterPro:IPR005829), M…
Catma_IRHS_78779_r	3.63	2.89	-0.74	0.00594326	1	LTR_Chr5:9193024-9194381_r	NA	NA	NA	NA
Catma_IRHS_35249_r	3.6	4.15	0.54	0.00594559	1	AT4G14622.1_r	NA	NA	NA	NA
Catma_IRHS_07132_r	6.51	5.58	-0.93	0.00595023	1	AT1G16858	protein_coding	conserved peptide upstream open reading frame 55	Upstream open reading frames (uORFs) are small open reading frames found in the 5' UTR of a mature mRNA, and can potentially mediate translational regulation of the largest, or major, ORF (mORF). CPuORF55 represents a conserved upstream opening reading frame relative to major ORF AT1G16860.1	conserved peptide upstream open reading frame 55 (CPuORF55); Has 30201 Blast hits to 17322 proteins in 780 species: Archae - 12; Bacteria - 1396; Metazoa - 17338; Fungi - 3422; Plants - 5037; Viruses - 0; Other Eukaryotes - 2996 (source: NCBI BLink).
Catma_IRHS_21690_r	5.85	4.95	-0.9	0.00595691	1	AT4G32190	protein_coding	Myosin heavy chain-related protein	na	Myosin heavy chain-related protein; Has 30201 Blast hits to 17322 proteins in 780 species: Archae - 12; Bacteria - 1396; Metazoa - 17338; Fungi - 3422; Plants - 5037; Viruses - 0; Other Eukaryotes - 2996 (source: NCBI BLink).
Catma_IRHS_03513_r	2.95	3.51	0.56	0.00596657	1	AT1G61240	protein_coding	Protein of unknown function (DUF707)	na	Protein of unknown function (DUF707); CONTAINS InterPro DOMAIN/s: Protein of unknown function DUF707 (InterPro:IPR007877); BEST Arabidopsis thaliana protein match is: Protein of unknown function (DUF707) (TAIR:AT1G11170.1); Has 307 Blast hits to 307 proteins in 22 species: Archae - 0; Bacteria - 5; Metazoa - 0; Fungi - 0; Plants - 300; Viruses - 0; Other Eukaryotes - 2 (source: NCBI BLink).
Catma_IRHS_25301	3.49	4.03	0.54	0.00597747	1	AT5G14680	protein_coding	Adenine nucleotide alpha hydrolases-like superfamily protein	na	Adenine nucleotide alpha hydrolases-like superfamily protein; FUNCTIONS IN: molecular_function unknown; INVOLVED IN: response to stress; LOCATED IN: cellular_component unknown; EXPRESSED IN: 22 plant structures; EXPRESSED DURING: 13 growth stages; CONTAINS InterPro DOMAIN/s: UspA (InterPro:IPR006016), Rossmann-like alpha/beta/alpha sandwich fold (InterPro:IPR014729), Universal stress protein A (I…
Catma_IRHS_01832_r	5.54	5	-0.54	0.00598047	1	AT1G24160	protein_coding	na	na	unknown protein; BEST Arabidopsis thaliana protein match is: unknown protein (TAIR:AT1G70100.3); Has 5230 Blast hits to 4162 proteins in 477 species: Archae - 30; Bacteria - 540; Metazoa - 2022; Fungi - 429; Plants - 280; Viruses - 32; Other Eukaryotes - 1897 (source: NCBI BLink).
Catma_IRHS_14334_r	4.04	4.59	0.54	0.00600919	1	AT3G16720	protein_coding	TOXICOS EN LEVADURA 2	RING-H2 protein induced after exposure to chitin or inactivated crude cellulase preparations.	TOXICOS EN LEVADURA 2 (ATL2); FUNCTIONS IN: zinc ion binding; INVOLVED IN: response to chitin, defense response; EXPRESSED IN: 22 plant structures; EXPRESSED DURING: 13 growth stages; CONTAINS InterPro DOMAIN/s: Zinc finger, RING-type (InterPro:IPR001841), Zinc finger, C3HC4 RING-type (InterPro:IPR018957); BEST Arabidopsis thaliana protein match is: RING/U-box superfamily protein (TAIR:AT4G15975.…
Catma_IRHS_16137_r	5.09	5.93	0.84	0.00601126	1	AT3G52950	protein_coding	CBS / octicosapeptide/Phox/Bemp1 (PB1) domains-containing protein	na	CBS / octicosapeptide/Phox/Bemp1 (PB1) domains-containing protein; LOCATED IN: chloroplast; EXPRESSED IN: 23 plant structures; EXPRESSED DURING: 15 growth stages; CONTAINS InterPro DOMAIN/s: Octicosapeptide/Phox/Bem1p (InterPro:IPR000270), Cystathionine beta-synthase, core (InterPro:IPR000644); BEST Arabidopsis thaliana protein match is: CBS / octicosapeptide/Phox/Bemp1 (PB1) domains-containing p…
Catma_IRHS_22693_r	6.14	7.26	1.11	0.00602389	1	AT4G31985	protein_coding	Ribosomal protein L39 family protein	na	Ribosomal protein L39 family protein; FUNCTIONS IN: structural constituent of ribosome; INVOLVED IN: translation; LOCATED IN: ribosome, cytosolic large ribosomal subunit; EXPRESSED IN: 23 plant structures; EXPRESSED DURING: 13 growth stages; CONTAINS InterPro DOMAIN/s: Ribosomal protein L39e, conserved site (InterPro:IPR020083), Ribosomal protein L39e (InterPro:IPR000077); BEST Arabidopsis thalia…
Catma_IRHS_27653_r	5.5	4.96	-0.54	0.00602434	1	AT5G54390	protein_coding	HAL2-like	Encodes a 3'-phosphoadenosine-5'-phosphate (PAP) phosphatase that is sensitive to physiological concentrations of Na+. It does not also act as inositol polyphosphate 1-phosphatases, which other members of the HAL2-like family do. It is proposed that AHL acts in concert with sulphotransferases to prevent both the toxicity of PAP on RNA processing enzymes as well as the product inhibition of PAP on…	HAL2-like (HL); FUNCTIONS IN: 3'(2'),5'-bisphosphate nucleotidase activity, inositol or phosphatidylinositol phosphatase activity; INVOLVED IN: sulfur metabolic process; LOCATED IN: cellular_component unknown; EXPRESSED IN: 23 plant structures; EXPRESSED DURING: 15 growth stages; CONTAINS InterPro DOMAIN/s: Inositol monophosphatase, conserved site (InterPro:IPR020550), Inositol monophosphatase (I…
Catma_IRHS_32563	3.64	2.86	-0.78	0.00602711	1	TA11_22459	NA	NA	NA	NA
Catma_IRHS_15981	1.86	2.44	0.58	0.00602838	1	AT3G51000	protein_coding	alpha/beta-Hydrolases superfamily protein	na	alpha/beta-Hydrolases superfamily protein; FUNCTIONS IN: epoxide hydrolase activity, catalytic activity; EXPRESSED IN: 22 plant structures; EXPRESSED DURING: 13 growth stages; CONTAINS InterPro DOMAIN/s: Epoxide hydrolase-like (InterPro:IPR000639), Alpha/beta hydrolase fold-1 (InterPro:IPR000073); BEST Arabidopsis thaliana protein match is: alpha/beta-Hydrolases superfamily protein (TAIR:AT3G0560…
Catma_IRHS_22281_r	4.22	3.68	-0.54	0.00604185	1	AT4G39640	protein_coding	gamma-glutamyl transpeptidase 1	The gene encodes a gamma-glutamyltransferase (AKA gamma-glutamyl transpeptidase, EC 2.3.2.2) that is located in vascular tissues (predominantly phloem) of leaves and is involved in the degradation of glutathione. The encoded enzyme also mitigates oxidative stress by metabolizing GSSG (oxidized form of GSH - glutathione) in the apoplast.	gamma-glutamyl transpeptidase 1 (GGT1); FUNCTIONS IN: gamma-glutamyltransferase activity, glutathione gamma-glutamylcysteinyltransferase activity; INVOLVED IN: response to oxidative stress, glutathione catabolic process; LOCATED IN: apoplast, plant-type cell wall; EXPRESSED IN: 26 plant structures; EXPRESSED DURING: 10 growth stages; CONTAINS InterPro DOMAIN/s: Gamma-glutamyltranspeptidase (Inter…
Catma_IRHS_25446_r	2.06	1.52	-0.54	0.00604943	1	AT5G16560	protein_coding	Homeodomain-like superfamily protein	Encodes a KANADI protein (KAN) that regulates organ polarity in Arabidopsis. KAN is required for abaxial identity in both leaves and carpels, and encodes a nuclear-localized protein in the GARP family of putative transcription factors. Together with KAN2, this gene appears to be involved in the development of the carpel and the outer integument of the ovule.Along with KAN2 and KAN4, KAN1 appears …	KANADI (KAN); CONTAINS InterPro DOMAIN/s: Homeodomain-like (InterPro:IPR009057), Myb, DNA-binding (InterPro:IPR014778), Myb-like DNA-binding domain, SHAQKYF class (InterPro:IPR006447), Homeodomain-related (InterPro:IPR012287); BEST Arabidopsis thaliana protein match is: Homeodomain-like superfamily protein (TAIR:AT1G32240.1); Has 30201 Blast hits to 17322 proteins in 780 species: Archae - 12; Bac…
Catma_IRHS_10689_r	2.43	1.87	-0.56	0.00605652	1	AT2G45400	protein_coding	NAD(P)-binding Rossmann-fold superfamily protein	involved in the regulation of brassinosteroid metabolic pathway	BEN1; FUNCTIONS IN: coenzyme binding, oxidoreductase activity, acting on CH-OH group of donors, binding, catalytic activity; INVOLVED IN: regulation of brassinosteroid biosynthetic process, brassinosteroid metabolic process, response to light intensity, flavonoid biosynthetic process; LOCATED IN: cytoplasm; EXPRESSED IN: 13 plant structures; EXPRESSED DURING: 4 anthesis, petal differentiation and…
Catma_IRHS_28008	2.97	2.43	-0.54	0.00608259	1	AT5G58770	protein_coding	Undecaprenyl pyrophosphate synthetase family protein	na	Undecaprenyl pyrophosphate synthetase family protein; FUNCTIONS IN: dehydrodolichyl diphosphate synthase activity; INVOLVED IN: dolichol biosynthetic process; LOCATED IN: chloroplast; EXPRESSED IN: 15 plant structures; EXPRESSED DURING: 9 growth stages; CONTAINS InterPro DOMAIN/s: Di-trans-poly-cis-decaprenylcistransferase-like, conserved site (InterPro:IPR018520), Di-trans-poly-cis-decaprenylcis…
Catma_IRHS_01419_r	4.47	3.81	-0.66	0.00609461	1	AT1G18710	protein_coding	myb domain protein 47	Member of the R2R3 factor gene family.	myb domain protein 47 (MYB47); FUNCTIONS IN: DNA binding, sequence-specific DNA binding transcription factor activity; INVOLVED IN: response to jasmonic acid stimulus, response to salt stress, regulation of transcription, DNA-dependent; LOCATED IN: nucleus, cytoplasm; EXPRESSED IN: leaf lamina base, stem, leaf whorl, leaf; EXPRESSED DURING: LP.06 six leaves visible, LP.04 four leaves visible, LP.…
Catma_IRHS_06750	4.63	5.4	0.77	0.00610247	1	AT1G68945	protein_coding	na	na	unknown protein; FUNCTIONS IN: molecular_function unknown; INVOLVED IN: biological_process unknown; LOCATED IN: endomembrane system; Has 1 Blast hits to 1 proteins in 1 species: Archae - 0; Bacteria - 0; Metazoa - 0; Fungi - 0; Plants - 1; Viruses - 0; Other Eukaryotes - 0 (source: NCBI BLink).
Catma_IRHS_05078_r	3.59	4.22	0.63	0.00610477	1	AT1G09200	protein_coding	Histone superfamily protein	na	Histone superfamily protein; FUNCTIONS IN: DNA binding; INVOLVED IN: nucleosome assembly; LOCATED IN: chloroplast, nucleosome; EXPRESSED IN: 24 plant structures; EXPRESSED DURING: 15 growth stages; CONTAINS InterPro DOMAIN/s: Histone H3 (InterPro:IPR000164), Histone-fold (InterPro:IPR009072), Histone core (InterPro:IPR007125); BEST Arabidopsis thaliana protein match is: Histone superfamily protei…
Catma_IRHS_13548_r	5.1	5.96	0.86	0.0061058	1	AT3G06980	protein_coding	DEA(D/H)-box RNA helicase family protein	na	DEA(D/H)-box RNA helicase family protein; FUNCTIONS IN: helicase activity, ATP binding, nucleic acid binding, ATP-dependent helicase activity; INVOLVED IN: biological_process unknown; LOCATED IN: chloroplast; EXPRESSED IN: 23 plant structures; EXPRESSED DURING: 13 growth stages; CONTAINS InterPro DOMAIN/s: RNA helicase, DEAD-box type, Q motif (InterPro:IPR014014), DNA/RNA helicase, DEAD/DEAH box …
Catma_IRHS_25988_r	5.61	4.86	-0.75	0.00611043	1	AT5G24450	protein_coding	Transcription factor IIIC, subunit 5	na	Transcription factor IIIC, subunit 5; CONTAINS InterPro DOMAIN/s: Transcription factor IIIC, subunit 5 (InterPro:IPR019136); BEST Arabidopsis thaliana protein match is: Transcription factor IIIC, subunit 5 (TAIR:AT3G49410.1); Has 680 Blast hits to 642 proteins in 201 species: Archae - 0; Bacteria - 19; Metazoa - 202; Fungi - 159; Plants - 80; Viruses - 10; Other Eukaryotes - 210 (source: NCBI BLi…
Catma_IRHS_22020_r	4.05	3.32	-0.73	0.00612168	1	AT4G36110	protein_coding	SAUR-like auxin-responsive protein family	na	SAUR-like auxin-responsive protein family ; CONTAINS InterPro DOMAIN/s: Auxin responsive SAUR protein (InterPro:IPR003676); BEST Arabidopsis thaliana protein match is: SAUR-like auxin-responsive protein family (TAIR:AT2G18010.1); Has 1361 Blast hits to 1344 proteins in 26 species: Archae - 0; Bacteria - 0; Metazoa - 0; Fungi - 0; Plants - 1360; Viruses - 0; Other Eukaryotes - 1 (source: NCBI BLin…
Catma_IRHS_10422_r	6.67	5.95	-0.72	0.00615085	1	AT2G41870	protein_coding	Remorin family protein	na	Remorin family protein; CONTAINS InterPro DOMAIN/s: Remorin, C-terminal (InterPro:IPR005516); BEST Arabidopsis thaliana protein match is: Remorin family protein (TAIR:AT3G57540.1); Has 469 Blast hits to 467 proteins in 36 species: Archae - 0; Bacteria - 7; Metazoa - 9; Fungi - 6; Plants - 437; Viruses - 0; Other Eukaryotes - 10 (source: NCBI BLink).
Catma_IRHS_13095	4.29	3.63	-0.66	0.0061571	1	AT3G01650	protein_coding	RING domain ligase1	na	RING domain ligase1 (RGLG1); FUNCTIONS IN: zinc ion binding; INVOLVED IN: N-terminal protein myristoylation, cytokinin metabolic process, auxin metabolic process; LOCATED IN: plasma membrane; EXPRESSED IN: 28 plant structures; EXPRESSED DURING: 15 growth stages; CONTAINS InterPro DOMAIN/s: Zinc finger, RING-type (InterPro:IPR001841), Copine (InterPro:IPR010734), von Willebrand factor, type A (Int…
Catma_IRHS_07829_r	4.34	5.09	0.75	0.00616408	1	AT1G03746	small_nucleolar_rna	snoRNA	na	snoRNA
Catma_IRHS_06317	1.96	1.42	-0.55	0.0061646	1	AT1E18570	NA	NA	NA	NA
Catma_IRHS_23669	5.81	5.27	-0.54	0.00618155	1	AT4G16240	protein_coding	na	na	unknown protein; Has 17010 Blast hits to 4557 proteins in 509 species: Archae - 32; Bacteria - 2889; Metazoa - 6537; Fungi - 648; Plants - 4769; Viruses - 447; Other Eukaryotes - 1688 (source: NCBI BLink).
Catma_IRHS_01398_r	4.16	4.75	0.58	0.00619127	1	AT1G18480	protein_coding	Calcineurin-like metallo-phosphoesterase superfamily protein	na	Calcineurin-like metallo-phosphoesterase superfamily protein; FUNCTIONS IN: hydrolase activity, protein serine/threonine phosphatase activity; INVOLVED IN: biological_process unknown; LOCATED IN: cellular_component unknown; EXPRESSED IN: 24 plant structures; EXPRESSED DURING: 15 growth stages; CONTAINS InterPro DOMAIN/s: Metallophosphoesterase (InterPro:IPR004843); BEST Arabidopsis thaliana prote…
Catma_IRHS_46008	2.87	3.4	0.53	0.00619182	1	At5NC018470	NA	NA	NA	NA
Catma_IRHS_14727_r	3.31	2.77	-0.54	0.00620061	1	AT3G21320	protein_coding	na	na	BEST Arabidopsis thaliana protein match is: hydroxyproline-rich glycoprotein family protein (TAIR:AT2G25930.1); Has 63 Blast hits to 58 proteins in 21 species: Archae - 0; Bacteria - 0; Metazoa - 3; Fungi - 0; Plants - 58; Viruses - 0; Other Eukaryotes - 2 (source: NCBI BLink).
Catma_IRHS_26183_r	5.07	5.62	0.55	0.00620591	1	AT5G27820	protein_coding	Ribosomal L18p/L5e family protein	na	Ribosomal L18p/L5e family protein; FUNCTIONS IN: structural constituent of ribosome; INVOLVED IN: translation, ribosome biogenesis; LOCATED IN: ribosome, intracellular; EXPRESSED IN: 22 plant structures; EXPRESSED DURING: 13 growth stages; CONTAINS InterPro DOMAIN/s: Ribosomal protein L18/L5 (InterPro:IPR005484); BEST Arabidopsis thaliana protein match is: Ribosomal L18p/L5e family protein (TAIR:…
Catma_IRHS_03091_r	6.02	5.49	-0.53	0.00620867	1	AT1G53210	protein_coding	sodium/calcium exchanger family protein / calcium-binding EF hand family protein	na	sodium/calcium exchanger family protein / calcium-binding EF hand family protein; FUNCTIONS IN: calcium ion binding; INVOLVED IN: transmembrane transport; LOCATED IN: vacuolar membrane, plasma membrane, vacuole, membrane, plant-type vacuole; EXPRESSED IN: 27 plant structures; EXPRESSED DURING: 16 growth stages; CONTAINS InterPro DOMAIN/s: EF-Hand 1, calcium-binding site (InterPro:IPR018247), Sodi…
Catma_IRHS_15122	2.34	1.81	-0.53	0.00620993	1	AT3G26730	protein_coding	RING/U-box superfamily protein	na	RING/U-box superfamily protein; FUNCTIONS IN: zinc ion binding; INVOLVED IN: biological_process unknown; LOCATED IN: chloroplast; EXPRESSED IN: 25 plant structures; EXPRESSED DURING: 15 growth stages; CONTAINS InterPro DOMAIN/s: Zinc finger, RING-type, conserved site (InterPro:IPR017907), Zinc finger, RING-type (InterPro:IPR001841); Has 5292 Blast hits to 2238 proteins in 281 species: Archae - 3;…
Catma_IRHS_13521	2.29	2.82	0.53	0.006211	1	AT3G06650	protein_coding	ATP-citrate lyase B-1	One of the two genes encoding subunit B of the trimeric enzyme ATP Citrate lyase	ATP-citrate lyase B-1 (ACLB-1); FUNCTIONS IN: ATP citrate synthase activity; INVOLVED IN: acetyl-CoA biosynthetic process; LOCATED IN: citrate lyase complex, membrane; EXPRESSED IN: 23 plant structures; EXPRESSED DURING: 14 growth stages; CONTAINS InterPro DOMAIN/s: Succinyl-CoA synthetase, beta subunit, conserved site (InterPro:IPR017866), Citrate synthase-like, small alpha subdomain (InterPro:I…
Catma_IRHS_12002_r	3.94	4.51	0.57	0.00621639	1	AT2G44090	protein_coding	Ankyrin repeat family protein	na	Ankyrin repeat family protein; CONTAINS InterPro DOMAIN/s: Ankyrin repeat-containing domain (InterPro:IPR020683); BEST Arabidopsis thaliana protein match is: Ankyrin repeat family protein (TAIR:AT3G59910.1); Has 93 Blast hits to 93 proteins in 22 species: Archae - 0; Bacteria - 2; Metazoa - 12; Fungi - 0; Plants - 66; Viruses - 3; Other Eukaryotes - 10 (source: NCBI BLink).
Catma_IRHS_16705_r	3.7	4.28	0.58	0.00622548	1	AT3G60350	protein_coding	ARABIDILLO-2	ARABIDILLO-2 and its homolog, ARABIDILLO -1, are unique among Arabidopsis Arm-repeat proteins in having an F-box motif and fall into a phylogenetically distinct subgroup from other plant Arm-repeat proteins Similar to arm repeat protein in rice and armadillo/beta-catenin repeat family protein / F-box family protein in Dictyostelium. ARABIDILLO-2 promote lateral root development. Mutant plants for…	ARABIDILLO-2 (ARABIDILLO-2); FUNCTIONS IN: ubiquitin-protein ligase activity, binding; INVOLVED IN: ubiquitin-dependent protein catabolic process; LOCATED IN: nucleus; EXPRESSED IN: 22 plant structures; EXPRESSED DURING: 11 growth stages; CONTAINS InterPro DOMAIN/s: F-box domain, cyclin-like (InterPro:IPR001810), Armadillo-like helical (InterPro:IPR011989), Armadillo (InterPro:IPR000225), Armadil…
Catma_IRHS_05469_r	5.22	5.85	0.63	0.00623796	1	AT1G51060	protein_coding	histone H2A 10	Encodes HTA10, a histone H2A protein.	histone H2A 10 (HTA10); FUNCTIONS IN: DNA binding; INVOLVED IN: nucleosome assembly; LOCATED IN: nucleolus, cell wall; EXPRESSED IN: 24 plant structures; EXPRESSED DURING: 15 growth stages; CONTAINS InterPro DOMAIN/s: Histone H2A (InterPro:IPR002119), Histone-fold (InterPro:IPR009072), Histone core (InterPro:IPR007125); BEST Arabidopsis thaliana protein match is: histone H2A 13 (TAIR:AT3G20670.1)…
Catma_IRHS_33629_r	2.65	1.86	-0.8	0.00624153	1	AT3G08720	protein_coding	serine/threonine protein kinase 2	Encodes a ribosomal-protein S6 kinase. Gene expression is induced by cold and salt (NaCl). Activation of AtS6k is regulated by 1-naphthylacetic acid and kinetin, at least in part, via a lipid kinase-dependent pathway. Phosphorylates specifically mammalian and plant S6 at 25 degrees C but not at 37 degrees C. Involved in translational up-regulation of ribosomal proteins.	serine/threonine protein kinase 2 (S6K2); CONTAINS InterPro DOMAIN/s: Protein kinase, ATP binding site (InterPro:IPR017441), Serine/threonine-protein kinase domain (InterPro:IPR002290), Serine/threonine-protein kinase-like domain (InterPro:IPR017442), AGC-kinase, C-terminal (InterPro:IPR000961), Protein kinase, C-terminal (InterPro:IPR017892), Serine/threonine-protein kinase, active site (InterPr…
Catma_IRHS_08783_r	4.69	4.15	-0.54	0.00626234	1	AT2G20490	protein_coding	nucleolar RNA-binding Nop10p family protein	na	NOP10; FUNCTIONS IN: RNA binding; INVOLVED IN: polar nucleus fusion; LOCATED IN: nucleolus, Cajal body; EXPRESSED IN: 22 plant structures; EXPRESSED DURING: 13 growth stages; CONTAINS InterPro DOMAIN/s: H/ACA ribonucleoprotein complex, subunit Nop10 (InterPro:IPR007264); Has 388 Blast hits to 388 proteins in 192 species: Archae - 0; Bacteria - 0; Metazoa - 133; Fungi - 120; Plants - 61; Viruses -…
Catma_IRHS_64996	6.77	6.11	-0.66	0.00626427	1	Chr3_AT3TE71430	NA	NA	NA	NA
Catma_IRHS_26545	2.27	2.81	0.54	0.00626759	1	AT5G39950	protein_coding	thioredoxin 2	encodes a cytosolic thioredoxin that reduces disulfide bridges of target proteins by the reversible formation of a disulfide bridge between two neighboring Cys residues present in the active site. Thioredoxins have been found to regulate a variety of biological reactions in prokaryotic and eukaryotic cells.	thioredoxin 2 (TRX2); FUNCTIONS IN: oxidoreductase activity, acting on sulfur group of donors, disulfide as acceptor; INVOLVED IN: N-terminal protein myristoylation, sulfate assimilation; LOCATED IN: cytosol, plasma membrane; EXPRESSED IN: 24 plant structures; EXPRESSED DURING: 15 growth stages; CONTAINS InterPro DOMAIN/s: Thioredoxin fold (InterPro:IPR012335), Thioredoxin, core (InterPro:IPR0154…
Catma_IRHS_17247_r	3.22	3.86	0.64	0.00626976	1	AT3G28070	protein_coding	nodulin MtN21 /EamA-like transporter family protein	na	nodulin MtN21 /EamA-like transporter family protein; FUNCTIONS IN: molecular_function unknown; INVOLVED IN: biological_process unknown; LOCATED IN: membrane; CONTAINS InterPro DOMAIN/s: Protein of unknown function DUF6, transmembrane (InterPro:IPR000620); BEST Arabidopsis thaliana protein match is: nodulin MtN21 /EamA-like transporter family protein (TAIR:AT3G28100.1); Has 2821 Blast hits to 2811…
Catma_IRHS_16255_r	4.82	5.45	0.63	0.00630464	1	AT3G54560	protein_coding	histone H2A 11	Encodes HTA11, a histone H2A protein.	histone H2A 11 (HTA11); FUNCTIONS IN: DNA binding; INVOLVED IN: flower development, detection of temperature stimulus, defense response to bacterium; LOCATED IN: nucleus, nucleosome; EXPRESSED IN: 24 plant structures; EXPRESSED DURING: 13 growth stages; CONTAINS InterPro DOMAIN/s: Histone H2A (InterPro:IPR002119), Histone-fold (InterPro:IPR009072), Histone core (InterPro:IPR007125); BEST Arabidop…
Catma_IRHS_25193_r	3.85	3.17	-0.68	0.0063231	1	AT5G13420	protein_coding	Aldolase-type TIM barrel family protein	na	Aldolase-type TIM barrel family protein; FUNCTIONS IN: catalytic activity, transaldolase activity; INVOLVED IN: response to cadmium ion; LOCATED IN: mitochondrion, chloroplast stroma, chloroplast; EXPRESSED IN: 25 plant structures; EXPRESSED DURING: 15 growth stages; CONTAINS InterPro DOMAIN/s: Transaldolase subfamily (InterPro:IPR004732), Aldolase-type TIM barrel (InterPro:IPR013785), Transaldol…
Catma_IRHS_03208_r	5.05	5.61	0.56	0.00632988	1	AT1G54990	protein_coding	alpha/beta-Hydrolases superfamily protein	auxin response mutant (AXR4)	AUXIN RESISTANT 4 (AXR4); FUNCTIONS IN: molecular_function unknown; INVOLVED IN: response to auxin stimulus, response to mechanical stimulus, auxin polar transport; LOCATED IN: mitochondrion, endoplasmic reticulum, plasma membrane; EXPRESSED IN: 27 plant structures; EXPRESSED DURING: 13 growth stages; Has 139 Blast hits to 139 proteins in 43 species: Archae - 0; Bacteria - 61; Metazoa - 0; Fungi …
Catma_IRHS_09724	2.91	2.32	-0.59	0.00633223	1	AT2G33320	protein_coding	Calcium-dependent lipid-binding (CaLB domain) family protein	na	Calcium-dependent lipid-binding (CaLB domain) family protein; CONTAINS InterPro DOMAIN/s: C2 calcium/lipid-binding domain, CaLB (InterPro:IPR008973), C2 calcium-dependent membrane targeting (InterPro:IPR000008); BEST Arabidopsis thaliana protein match is: Calcium-dependent lipid-binding (CaLB domain) family protein (TAIR:AT1G04540.1); Has 1158 Blast hits to 704 proteins in 125 species: Archae - 2…
Catma_IRHS_21073_r	3.8	4.79	0.99	0.00634294	1	AT4G24690	protein_coding	ubiquitin-associated (UBA)/TS-N domain-containing protein / octicosapeptide/Phox/Bemp1 (PB1) domain-containing protein	na	ubiquitin-associated (UBA)/TS-N domain-containing protein / octicosapeptide/Phox/Bemp1 (PB1) domain-containing protein; FUNCTIONS IN: zinc ion binding; INVOLVED IN: biological_process unknown; LOCATED IN: cytoplasm; EXPRESSED IN: 24 plant structures; EXPRESSED DURING: 15 growth stages; CONTAINS InterPro DOMAIN/s: Octicosapeptide/Phox/Bem1p (InterPro:IPR000270), Ubiquitin-associated/translation el…
Catma_IRHS_15141_r	3.82	3.06	-0.76	0.00635604	1	AT3G26980	protein_coding	membrane-anchored ubiquitin-fold protein 4 precursor	na	membrane-anchored ubiquitin-fold protein 4 precursor (MUB4); CONTAINS InterPro DOMAIN/s: Membrane-anchored ubiquitin-fold protein, HCG-1 (InterPro:IPR017000), Ubiquitin (InterPro:IPR000626), Ubiquitin supergroup (InterPro:IPR019955); BEST Arabidopsis thaliana protein match is: Ubiquitin family protein (TAIR:AT4G24990.1); Has 168 Blast hits to 168 proteins in 26 species: Archae - 0; Bacteria - 0; …
Catma_IRHS_34904	2.04	2.57	0.53	0.00636778	1	AT1G74560.3	NA	NA	NA	NA
Catma_IRHS_58296	4.58	5.76	1.18	0.00636954	1	Chr2_AT2TE25295	NA	NA	NA	NA
Catma_IRHS_03051_r	3.94	3.41	-0.53	0.00637232	1	AT1G52710	protein_coding	Rubredoxin-like superfamily protein	na	Rubredoxin-like superfamily protein; FUNCTIONS IN: cytochrome-c oxidase activity; INVOLVED IN: biological_process unknown; LOCATED IN: mitochondrial envelope; CONTAINS InterPro DOMAIN/s: Cytochrome c oxidase, subunit Vb (InterPro:IPR002124); BEST Arabidopsis thaliana protein match is: Rubredoxin-like superfamily protein (TAIR:AT3G15640.1); Has 289 Blast hits to 289 proteins in 83 species: Archae …
Catma_IRHS_40836_r	1.85	2.38	0.53	0.00637556	1	At2NC073780_r	NA	NA	NA	NA
Catma_IRHS_28480_r	2.92	2.34	-0.58	0.00639583	1	AT5G64660	protein_coding	CYS, MET, PRO, and GLY protein 2	na	CYS, MET, PRO, and GLY protein 2 (CMPG2); FUNCTIONS IN: ubiquitin-protein ligase activity, binding; INVOLVED IN: response to chitin; LOCATED IN: ubiquitin ligase complex; EXPRESSED IN: 23 plant structures; EXPRESSED DURING: 11 growth stages; CONTAINS InterPro DOMAIN/s: U box domain (InterPro:IPR003613), Armadillo-like helical (InterPro:IPR011989), Armadillo-type fold (InterPro:IPR016024); BEST Ar…
Catma_IRHS_25749_r	5.36	4.83	-0.53	0.00639788	1	AT5G20320	protein_coding	dicer-like 4	Encodes an RNase III-like enzyme that catalyzes processing of trans-acting small interfering RNA precursors in a distinct small RNA biogenesis pathway. The protein is also involved in the production of 21-nt primary siRNAs from both inverted-repeat constructs and endogenous sequences, as well as the RDR6-dependent 21-nt secondary siRNAs involved in long-range cell-to-cell signaling. It binds DRB4…	dicer-like 4 (DCL4); CONTAINS InterPro DOMAIN/s: DNA/RNA helicase, DEAD/DEAH box type, N-terminal (InterPro:IPR011545), Double-stranded RNA-binding (InterPro:IPR001159), Argonaute/Dicer protein, PAZ (InterPro:IPR003100), Ribonuclease III (InterPro:IPR000999), Double-stranded RNA-binding-like (InterPro:IPR014720), DEAD-like helicase, N-terminal (InterPro:IPR014001), DNA/RNA helicase, C-terminal (I…
Catma_IRHS_56997	5.08	6	0.92	0.00640259	1	Chr2_AT2TE15460	NA	NA	NA	NA
Catma_IRHS_12017	1.74	2.34	0.6	0.00640442	1	AT2G07751	protein_coding	NADH:ubiquinone/plastoquinone oxidoreductase, chain 3 protein	na	NADH:ubiquinone/plastoquinone oxidoreductase, chain 3 protein; FUNCTIONS IN: NADH dehydrogenase (ubiquinone) activity; INVOLVED IN: oxidation reduction, mitochondrial electron transport, NADH to ubiquinone; LOCATED IN: endomembrane system; CONTAINS InterPro DOMAIN/s: NADH:ubiquinone/plastoquinone oxidoreductase, chain 3 (InterPro:IPR000440); BEST Arabidopsis thaliana protein match is: NADH dehydr…
Catma_IRHS_17455	1.57	2.25	0.67	0.00641335	1	AT3G56400	protein_coding	WRKY DNA-binding protein 70	member of WRKY Transcription Factor; Group III. Function as activator of SA-dependent defense genes and a repressor of JA-regulated genes. WRKY70-controlled suppression of JA-signaling is partly executed by NPR1.	WRKY DNA-binding protein 70 (WRKY70); CONTAINS InterPro DOMAIN/s: DNA-binding WRKY (InterPro:IPR003657); BEST Arabidopsis thaliana protein match is: WRKY DNA-binding protein 54 (TAIR:AT2G40750.1); Has 3203 Blast hits to 2772 proteins in 182 species: Archae - 0; Bacteria - 0; Metazoa - 0; Fungi - 0; Plants - 3190; Viruses - 0; Other Eukaryotes - 13 (source: NCBI BLink).
Catma_IRHS_34264	2.43	1.86	-0.57	0.00642783	1	AT5G06860	protein_coding	polygalacturonase inhibiting protein 1	Encodes a polygalacturonase inhibiting protein involved in defense response. PGIPs inhibit the function of cell wall pectin degrading enzymes such as those produced by fungal pathogens. PGIP1 is induced by fungal infection.	polygalacturonase inhibiting protein 1 (PGIP1); FUNCTIONS IN: polygalacturonase inhibitor activity; INVOLVED IN: signal transduction, defense response; LOCATED IN: cell wall, plant-type cell wall; EXPRESSED IN: 20 plant structures; EXPRESSED DURING: 13 growth stages; CONTAINS InterPro DOMAIN/s: Leucine-rich repeat-containing N-terminal domain, type 2 (InterPro:IPR013210), Leucine-rich repeat (Int…
Catma_IRHS_20184_r	1.72	1.19	-0.53	0.00642802	1	AT4G13395	protein_coding	ROTUNDIFOLIA like 12	na	ROTUNDIFOLIA like 12 (RTFL12); CONTAINS InterPro DOMAIN/s: DVL (InterPro:IPR012552); BEST Arabidopsis thaliana protein match is: ROTUNDIFOLIA like 10 (TAIR:AT3G14362.1); Has 139 Blast hits to 139 proteins in 12 species: Archae - 0; Bacteria - 0; Metazoa - 0; Fungi - 0; Plants - 139; Viruses - 0; Other Eukaryotes - 0 (source: NCBI BLink).
Catma_IRHS_59230	3.58	4.31	0.73	0.00644099	1	Chr2_AT2TE40090	NA	NA	NA	NA
Catma_IRHS_10040_r	3.4	2.87	-0.53	0.00644703	1	AT2G37180	protein_coding	Aquaporin-like superfamily protein	a member of the plasma membrane intrinsic protein PIP2. functions as aquaporin and is involved in dessication.	RESPONSIVE TO DESICCATION 28 (RD28); FUNCTIONS IN: water channel activity; INVOLVED IN: response to desiccation, response to water deprivation, transport, response to osmotic stress; LOCATED IN: plasma membrane, membrane; EXPRESSED IN: shoot, root, flower, cultured cell, leaf; CONTAINS InterPro DOMAIN/s: Major intrinsic protein, conserved site (InterPro:IPR022357), Aquaporin (InterPro:IPR012269),…
Catma_IRHS_10340	2.86	3.39	0.53	0.00645213	1	AT2G40830	protein_coding	RING-H2 finger C1A	Encodes a putative RING-H2 finger protein RHC1a.	RING-H2 finger C1A (RHC1A); FUNCTIONS IN: zinc ion binding; LOCATED IN: cell wall; EXPRESSED IN: 22 plant structures; EXPRESSED DURING: 13 growth stages; CONTAINS InterPro DOMAIN/s: Zinc finger, RING-type (InterPro:IPR001841), Zinc finger, C3HC4 RING-type (InterPro:IPR018957); BEST Arabidopsis thaliana protein match is: RING/U-box superfamily protein (TAIR:AT3G56580.3); Has 10447 Blast hits to 10…
Catma_IRHS_02391	2.05	2.57	0.52	0.00645713	1	AT1G33110	protein_coding	MATE efflux family protein	na	MATE efflux family protein; FUNCTIONS IN: antiporter activity, drug transmembrane transporter activity, transporter activity; INVOLVED IN: drug transmembrane transport, transmembrane transport; LOCATED IN: membrane; EXPRESSED IN: 22 plant structures; EXPRESSED DURING: 13 growth stages; CONTAINS InterPro DOMAIN/s: Multi antimicrobial extrusion protein MatE (InterPro:IPR002528); BEST Arabidopsis th…
Catma_IRHS_16665_r	4.9	5.44	0.53	0.00646383	1	AT3G59840	protein_coding	na	na	unknown protein; FUNCTIONS IN: molecular_function unknown; INVOLVED IN: biological_process unknown; LOCATED IN: chloroplast, chloroplast envelope; EXPRESSED IN: 23 plant structures; EXPRESSED DURING: 13 growth stages; Has 72 Blast hits to 72 proteins in 12 species: Archae - 0; Bacteria - 0; Metazoa - 0; Fungi - 0; Plants - 72; Viruses - 0; Other Eukaryotes - 0 (source: NCBI BLink).
Catma_IRHS_24659_r	5.55	6.08	0.53	0.00647363	1	AT5G05740	protein_coding	ethylene-dependent gravitropism-deficient and yellow-green-like 2	S2P-like putative metalloprotease, also contain transmembrane helices near their C-termini and many of them, five of seven, contain a conserved zinc-binding motif HEXXH. Homolog of EGY1. Each of the EGY1 and EGY-like proteins share two additional highly conserved motifs, the previously reported NPDG motif (aa 442ÔÇô454 in EGY1, Rudner et al., 1999) and a newly defined GNLR motif (aa 171ÔÇô179 in …	ethylene-dependent gravitropism-deficient and yellow-green-like 2 (EGY2); FUNCTIONS IN: metalloendopeptidase activity; INVOLVED IN: proteolysis; LOCATED IN: chloroplast thylakoid membrane, chloroplast; EXPRESSED IN: 24 plant structures; EXPRESSED DURING: 13 growth stages; CONTAINS InterPro DOMAIN/s: Peptidase M50 (InterPro:IPR008915); BEST Arabidopsis thaliana protein match is: Peptidase M50 fami…
Catma_IRHS_25624_r	1.28	0.74	-0.54	0.00648255	1	AT5G18840	protein_coding	Major facilitator superfamily protein	na	Major facilitator superfamily protein; FUNCTIONS IN: carbohydrate transmembrane transporter activity, sugar:hydrogen symporter activity; INVOLVED IN: transport, transmembrane transport; LOCATED IN: integral to membrane, membrane; EXPRESSED IN: 17 plant structures; EXPRESSED DURING: 7 growth stages; CONTAINS InterPro DOMAIN/s: Major facilitator superfamily (InterPro:IPR020846), General substrate t…
Catma_IRHS_32159_r	4.74	5.35	0.61	0.00652289	1	AT4G10030	protein_coding	alpha/beta-Hydrolases superfamily protein	na	alpha/beta-Hydrolases superfamily protein; FUNCTIONS IN: hydrolase activity; LOCATED IN: chloroplast; EXPRESSED IN: 23 plant structures; EXPRESSED DURING: 13 growth stages; CONTAINS InterPro DOMAIN/s: Alpha/beta hydrolase fold-1 (InterPro:IPR000073); BEST Arabidopsis thaliana protein match is: alpha/beta-Hydrolases superfamily protein (TAIR:AT3G52570.1); Has 3883 Blast hits to 3883 proteins in 11…
Catma_IRHS_13005	3.33	4.01	0.68	0.00652391	1	AT2G35382	small_nucleolar_rna	snoRNA	na	snoRNA
Catma_IRHS_18112_r	4	4.53	0.53	0.00652483	1	AT3G61600	protein_coding	POZ/BTB containin G-protein 1	POZ/BTB containing-protein AtPOB1	POZ/BTB containin G-protein 1 (POB1); CONTAINS InterPro DOMAIN/s: BTB/POZ (InterPro:IPR013069), BTB/Kelch-associated (InterPro:IPR011705), BTB/POZ fold (InterPro:IPR011333), Kelch related (InterPro:IPR013089), BTB/POZ-like (InterPro:IPR000210); BEST Arabidopsis thaliana protein match is: BTB/POZ/Kelch-associated protein (TAIR:AT2G46260.1); Has 3471 Blast hits to 3456 proteins in 95 species: Archa…
Catma_IRHS_46006	2.25	2.92	0.67	0.00653036	1	At5NC018370	NA	NA	NA	NA
Catma_IRHS_20604_r	5.01	4.45	-0.57	0.00654984	1	AT4G18530	protein_coding	Protein of unknown function (DUF707)	na	Protein of unknown function (DUF707); FUNCTIONS IN: molecular_function unknown; INVOLVED IN: biological_process unknown; LOCATED IN: endomembrane system; EXPRESSED IN: 18 plant structures; EXPRESSED DURING: 10 growth stages; CONTAINS InterPro DOMAIN/s: Protein of unknown function DUF707 (InterPro:IPR007877); BEST Arabidopsis thaliana protein match is: Protein of unknown function (DUF707) (TAIR:AT…
Catma_IRHS_08919_r	5.83	4.73	-1.1	0.0065543	1	AT2G22122	protein_coding	na	na	unknown protein; Has 35333 Blast hits to 34131 proteins in 2444 species: Archae - 798; Bacteria - 22429; Metazoa - 974; Fungi - 991; Plants - 531; Viruses - 0; Other Eukaryotes - 9610 (source: NCBI BLink).
Catma_IRHS_28002_r	2.35	1.83	-0.52	0.00656521	1	AT5G58690	protein_coding	phosphatidylinositol-speciwc phospholipase C5	na	phosphatidylinositol-speciwc phospholipase C5 (PLC5); FUNCTIONS IN: phosphoinositide phospholipase C activity, phospholipase C activity, phosphoric diester hydrolase activity, calcium ion binding; INVOLVED IN: signal transduction, intracellular signaling pathway, lipid metabolic process; LOCATED IN: cellular_component unknown; EXPRESSED IN: 16 plant structures; EXPRESSED DURING: 11 growth stages;…
Catma_IRHS_36624	4.57	3.76	-0.82	0.00657649	1	At1NC049510	NA	NA	NA	NA
Catma_IRHS_32242_r	3.82	4.35	0.53	0.00658107	1	AT5G23230	protein_coding	nicotinamidase 2	na	nicotinamidase 2 (NIC2); CONTAINS InterPro DOMAIN/s: Isochorismatase-like (InterPro:IPR000868); BEST Arabidopsis thaliana protein match is: nicotinamidase 3 (TAIR:AT5G23220.1); Has 1807 Blast hits to 1807 proteins in 277 species: Archae - 0; Bacteria - 0; Metazoa - 736; Fungi - 347; Plants - 385; Viruses - 0; Other Eukaryotes - 339 (source: NCBI BLink).
Catma_IRHS_20221_r	7.46	6.71	-0.75	0.00659008	1	AT4G13940	protein_coding	S-adenosyl-L-homocysteine hydrolase	Encodes a S-adenosyl-L-homocysteine hydrolase required for DNA methylation-dependent gene silencing.	MATERNAL EFFECT EMBRYO ARREST 58 (MEE58); FUNCTIONS IN: adenosylhomocysteinase activity, copper ion binding; INVOLVED IN: methylation-dependent chromatin silencing, one-carbon metabolic process, posttranscriptional gene silencing, embryo development ending in seed dormancy; LOCATED IN: plasma membrane, vacuole, membrane; EXPRESSED IN: 36 plant structures; EXPRESSED DURING: 16 growth stages; CONTA…
Catma_IRHS_28395_r	5.51	4.95	-0.56	0.00660689	1	AT5G63670	protein_coding	SPT4 homolog 2	na	SPT4 homolog 2 (SPT42); FUNCTIONS IN: positive transcription elongation factor activity, zinc ion binding; INVOLVED IN: positive regulation of transcription, N-terminal protein myristoylation; LOCATED IN: nucleus; EXPRESSED IN: 22 plant structures; EXPRESSED DURING: 13 growth stages; CONTAINS InterPro DOMAIN/s: Transcription initiation Spt4 (InterPro:IPR009287), Transcription initiation Spt4-like…
Catma_IRHS_10394_r	2.63	1.77	-0.87	0.0066089	1	AT2G41480	protein_coding	Peroxidase superfamily protein	na	Peroxidase superfamily protein; FUNCTIONS IN: peroxidase activity, heme binding; INVOLVED IN: oxidation reduction, response to oxidative stress; EXPRESSED IN: root, leaf; EXPRESSED DURING: LP.04 four leaves visible; CONTAINS InterPro DOMAIN/s: Haem peroxidase (InterPro:IPR010255), Plant peroxidase (InterPro:IPR000823), Peroxidases heam-ligand binding site (InterPro:IPR019793), Peroxidase, active …
Catma_IRHS_29365_r	2.73	2.02	-0.71	0.00660952	1	AT5G57560	protein_coding	Xyloglucan endotransglucosylase/hydrolase family protein	Encodes a cell wall-modifying enzyme, rapidly upregulated in response to environmental stimuli	Touch 4 (TCH4); CONTAINS InterPro DOMAIN/s: Xyloglucan endotransglucosylase/hydrolase (InterPro:IPR016455), Xyloglucan endo-transglycosylase, C-terminal (InterPro:IPR010713), Concanavalin A-like lectin/glucanase, subgroup (InterPro:IPR013320), Concanavalin A-like lectin/glucanase (InterPro:IPR008985), Glycoside hydrolase, family 16 (InterPro:IPR000757), Glycoside hydrolase, family 16, active site…
Catma_IRHS_09817	2.57	3.1	0.53	0.00662218	1	AT2G34480	protein_coding	Ribosomal protein L18ae/LX family protein	na	Ribosomal protein L18ae/LX family protein; FUNCTIONS IN: structural constituent of ribosome; INVOLVED IN: translation, ribosome biogenesis; LOCATED IN: cytosolic ribosome, ribosome, cytosolic large ribosomal subunit, plasma membrane; EXPRESSED IN: 23 plant structures; EXPRESSED DURING: 13 growth stages; CONTAINS InterPro DOMAIN/s: Ribosomal protein L18ae/LX (InterPro:IPR021138), Ribosomal protein…
Catma_IRHS_03908_r	4.09	4.69	0.6	0.00662226	1	AT1G67190	protein_coding	F-box/RNI-like superfamily protein	na	F-box/RNI-like superfamily protein; CONTAINS InterPro DOMAIN/s: F-box domain, cyclin-like (InterPro:IPR001810), F-box domain, Skp2-like (InterPro:IPR022364); BEST Arabidopsis thaliana protein match is: F-box/RNI-like superfamily protein (TAIR:AT1G10780.1); Has 147 Blast hits to 147 proteins in 14 species: Archae - 0; Bacteria - 0; Metazoa - 2; Fungi - 0; Plants - 143; Viruses - 0; Other Eukaryote…
Catma_IRHS_29021_r	5.02	5.82	0.8	0.00664964	1	AT5G22290	protein_coding	NAC domain containing protein 89	na	NAC domain containing protein 89 (NAC089); FUNCTIONS IN: sequence-specific DNA binding transcription factor activity; INVOLVED IN: multicellular organismal development, regulation of transcription; LOCATED IN: cellular_component unknown; EXPRESSED IN: 22 plant structures; EXPRESSED DURING: 12 growth stages; CONTAINS InterPro DOMAIN/s: No apical meristem (NAM) protein (InterPro:IPR003441); BEST Ar…
Catma_IRHS_27955_r	3.24	2.66	-0.58	0.00665022	1	AT5G58110	protein_coding	chaperone binding;ATPase activators	na	chaperone binding;ATPase activators; FUNCTIONS IN: ATPase activator activity, chaperone binding; INVOLVED IN: biological_process unknown; LOCATED IN: cytoplasm; EXPRESSED IN: 23 plant structures; EXPRESSED DURING: 15 growth stages; CONTAINS InterPro DOMAIN/s: Activator of Hsp90 ATPase, N-terminal (InterPro:IPR015310); Has 297 Blast hits to 292 proteins in 99 species: Archae - 0; Bacteria - 0; Met…
Catma_IRHS_12333_r	1.54	0.97	-0.57	0.00665813	1	AT2G01818	protein_coding	PLATZ transcription factor family protein	na	PLATZ transcription factor family protein; FUNCTIONS IN: zinc ion binding; INVOLVED IN: biological_process unknown; LOCATED IN: intracellular; CONTAINS InterPro DOMAIN/s: Protein of unknown function DUF597 (InterPro:IPR006734), Zinc finger, B-box (InterPro:IPR000315); BEST Arabidopsis thaliana protein match is: PLATZ transcription factor family protein (TAIR:AT3G60670.1); Has 397 Blast hits to 39…
Catma_IRHS_54866	6.2	5.15	-1.05	0.00666294	1	Chr1_AT1TE79760	NA	NA	NA	NA
Catma_IRHS_22117_r	5.42	4.31	-1.11	0.00666555	1	AT4G37530	protein_coding	Peroxidase superfamily protein	na	Peroxidase superfamily protein; FUNCTIONS IN: protein binding, peroxidase activity; INVOLVED IN: response to salt stress; LOCATED IN: endomembrane system; EXPRESSED IN: root; CONTAINS InterPro DOMAIN/s: Haem peroxidase (InterPro:IPR010255), Plant peroxidase (InterPro:IPR000823), Peroxidases heam-ligand binding site (InterPro:IPR019793), Haem peroxidase, plant/fungal/bacterial (InterPro:IPR002016)…
Catma_IRHS_35098	3.23	2.7	-0.53	0.0066724	1	AT3G22970.1	NA	NA	NA	NA
Catma_IRHS_25221	2.44	2.96	0.52	0.00667591	1	AT5G13710	protein_coding	sterol methyltransferase 1	SMT1 controls the level of cholesterol in plants	sterol methyltransferase 1 (SMT1); FUNCTIONS IN: sterol 24-C-methyltransferase activity; INVOLVED IN: sterol biosynthetic process, embryo development ending in seed dormancy; LOCATED IN: vacuole; EXPRESSED IN: 23 plant structures; EXPRESSED DURING: 13 growth stages; CONTAINS InterPro DOMAIN/s: Sterol methyltransferase C-terminal (InterPro:IPR013705), Methyltransferase type 11 (InterPro:IPR013216)…
Catma_IRHS_28118_r	2.58	2.04	-0.54	0.00667709	1	AT5G60300	protein_coding	Concanavalin A-like lectin protein kinase family protein	Lectin Receptor Kinase involved in protein-protein interactions with RGD-containing proteins as potential ligands. Role in cell wall-plasma membrane adhesion.	Concanavalin A-like lectin protein kinase family protein; FUNCTIONS IN: carbohydrate binding, kinase activity; INVOLVED IN: focal adhesion assembly; LOCATED IN: plasma membrane; EXPRESSED IN: 18 plant structures; EXPRESSED DURING: 11 growth stages; CONTAINS InterPro DOMAIN/s: Legume lectin, beta chain (InterPro:IPR001220), Protein kinase, ATP binding site (InterPro:IPR017441), Serine/threonine-pr…
Catma_IRHS_06323_r	6.23	5.71	-0.52	0.00668296	1	AT1G18620	protein_coding	na	na	unknown protein; BEST Arabidopsis thaliana protein match is: unknown protein (TAIR:AT1G74160.1); Has 1987 Blast hits to 1263 proteins in 207 species: Archae - 0; Bacteria - 172; Metazoa - 665; Fungi - 149; Plants - 271; Viruses - 6; Other Eukaryotes - 724 (source: NCBI BLink).
Catma_IRHS_02853_r	5.21	5.96	0.75	0.00668553	1	AT1G49650	protein_coding	alpha/beta-Hydrolases superfamily protein	na	alpha/beta-Hydrolases superfamily protein; FUNCTIONS IN: hydrolase activity; INVOLVED IN: metabolic process; EXPRESSED IN: 15 plant structures; EXPRESSED DURING: 10 growth stages; CONTAINS InterPro DOMAIN/s: Alpha/beta hydrolase fold-3 (InterPro:IPR013094); BEST Arabidopsis thaliana protein match is: carboxyesterase 5 (TAIR:AT1G49660.1); Has 9107 Blast hits to 9083 proteins in 1488 species: Archa…
Catma_IRHS_31375	4.03	4.72	0.69	0.00668739	1	ATCG01020	protein_coding	ribosomal protein L32	encodes a chloroplast ribosomal protein L32, a constituent of the large subunit of the ribosomal complex	ribosomal protein L32 (RPL32); CONTAINS InterPro DOMAIN/s: Ribosomal protein L32p (InterPro:IPR002677).
Catma_IRHS_15719_r	2.11	2.64	0.53	0.00670155	1	AT3G47480	protein_coding	Calcium-binding EF-hand family protein	na	Calcium-binding EF-hand family protein; FUNCTIONS IN: calcium ion binding; INVOLVED IN: biological_process unknown; LOCATED IN: endomembrane system; EXPRESSED IN: 10 plant structures; EXPRESSED DURING: 9 growth stages; CONTAINS InterPro DOMAIN/s: EF-Hand 1, calcium-binding site (InterPro:IPR018247), EF-HAND 2 (InterPro:IPR018249), EF-hand-like domain (InterPro:IPR011992), Calcium-binding EF-hand …
Catma_IRHS_22744_r	5.68	4.88	-0.8	0.00670695	1	AT4G37520	protein_coding	Peroxidase superfamily protein	na	Peroxidase superfamily protein; FUNCTIONS IN: protein binding, peroxidase activity; INVOLVED IN: oxidation reduction, response to oxidative stress; LOCATED IN: cytoplasm; CONTAINS InterPro DOMAIN/s: Haem peroxidase (InterPro:IPR010255), Plant peroxidase (InterPro:IPR000823), Peroxidases heam-ligand binding site (InterPro:IPR019793), Haem peroxidase, plant/fungal/bacterial (InterPro:IPR002016); BE…
Catma_IRHS_13384_r	4.21	4.75	0.54	0.00671529	1	AT3G05180	protein_coding	GDSL-like Lipase/Acylhydrolase superfamily protein	na	GDSL-like Lipase/Acylhydrolase superfamily protein; FUNCTIONS IN: hydrolase activity, acting on ester bonds, carboxylesterase activity; INVOLVED IN: lipid metabolic process; LOCATED IN: apoplast; EXPRESSED IN: 19 plant structures; EXPRESSED DURING: 13 growth stages; CONTAINS InterPro DOMAIN/s: Lipase, GDSL (InterPro:IPR001087); BEST Arabidopsis thaliana protein match is: GDSL-like Lipase/Acylhydr…
Catma_IRHS_13854_r	6.01	5.37	-0.64	0.00671695	1	AT3G11170	protein_coding	fatty acid desaturase 7	Chloroplastic enzyme responsible for the synthesis of 16:3 and 18:3 fatty acids from galactolipids, sulpholipids and phosphatidylglycerol. Uses ferredoxin as electron donor. Gene expression is induced by wounding in shoot and root. The wound-response in shoot is independent of jasmonic acid mediated pathway whereas the root response is mediated by jasmonic acid.	fatty acid desaturase 7 (FAD7); FUNCTIONS IN: omega-3 fatty acid desaturase activity; INVOLVED IN: response to cold, response to wounding, fatty acid biosynthetic process, jasmonic acid mediated signaling pathway; LOCATED IN: plastid membrane, chloroplast, chloroplast envelope; EXPRESSED IN: male gametophyte, guard cell, pollen tube; EXPRESSED DURING: L mature pollen stage, M germinated pollen st…
Catma_IRHS_07897_r	7.18	6.67	-0.52	0.00674897	1	AT2G01250	protein_coding	Ribosomal protein L30/L7 family protein	na	Ribosomal protein L30/L7 family protein; FUNCTIONS IN: structural constituent of ribosome, transcription regulator activity; INVOLVED IN: translation; LOCATED IN: in 8 components; EXPRESSED IN: 27 plant structures; EXPRESSED DURING: 14 growth stages; CONTAINS InterPro DOMAIN/s: Ribosomal protein L30, N-terminal (InterPro:IPR012988), Ribosomal protein L7, eukaryotic (InterPro:IPR005998), Ribosomal…
Catma_IRHS_29174_r	4.86	4.34	-0.52	0.00675792	1	AT5G40580	protein_coding	20S proteasome beta subunit PBB2	Encodes 20S proteasome beta subunit PBB2 (PBB2).	20S proteasome beta subunit PBB2 (PBB2); FUNCTIONS IN: peptidase activity, endopeptidase activity, threonine-type endopeptidase activity; INVOLVED IN: ubiquitin-dependent protein catabolic process; LOCATED IN: proteasome core complex, proteasome complex; EXPRESSED IN: 23 plant structures; EXPRESSED DURING: 13 growth stages; CONTAINS InterPro DOMAIN/s: Proteasome, beta-type subunit, conserved site…
Catma_IRHS_01497_r	4.67	3.87	-0.8	0.00677539	1	AT1G19670	protein_coding	chlorophyllase 1	Chlorophyllase is the first enzyme involved in chlorophyll degradation. It catalyzes the hydrolysis of the ester bond to yield chlorophyllide and phytol. AtCLH1 lacks a typical signal sequence for the chloroplast. Its expression is induced rapidly by methyljasmonate, a known promoter of senescence and chlorophyll degradation.	chlorophyllase 1 (CLH1); FUNCTIONS IN: chlorophyllase activity; INVOLVED IN: response to jasmonic acid stimulus, chlorophyll catabolic process, jasmonic acid mediated signaling pathway, response to stress; LOCATED IN: vacuole; EXPRESSED IN: 21 plant structures; EXPRESSED DURING: 14 growth stages; CONTAINS InterPro DOMAIN/s: Chlorophyllase-like (InterPro:IPR010821), Chlorophyllase, chloroplast (In…
Catma_IRHS_34145	6.72	5.31	-1.41	0.00677746	1	AT5G01215	other_rna	other RNA	Potential natural antisense gene, locus overlaps with AT5G01210	na
Catma_IRHS_25035_r	4.19	4.71	0.52	0.0068163	1	AT5G10910	protein_coding	mraW methylase family protein	na	mraW methylase family protein; FUNCTIONS IN: methyltransferase activity; EXPRESSED IN: 22 plant structures; EXPRESSED DURING: 13 growth stages; CONTAINS InterPro DOMAIN/s: S-adenosyl-L-methionine-dependent methyltransferase, MraW (InterPro:IPR002903); Has 1807 Blast hits to 1807 proteins in 277 species: Archae - 0; Bacteria - 0; Metazoa - 736; Fungi - 347; Plants - 385; Viruses - 0; Other Eukaryo…
Catma_IRHS_28070_r	2.38	2.91	0.52	0.00681976	1	AT5G59670	protein_coding	Leucine-rich repeat protein kinase family protein	na	Leucine-rich repeat protein kinase family protein; FUNCTIONS IN: kinase activity; INVOLVED IN: protein amino acid phosphorylation; LOCATED IN: endomembrane system; EXPRESSED IN: 17 plant structures; EXPRESSED DURING: 13 growth stages; CONTAINS InterPro DOMAIN/s: Protein kinase, ATP binding site (InterPro:IPR017441), Protein kinase, catalytic domain (InterPro:IPR000719), Leucine-rich repeat (Inter…
Catma_IRHS_04320	3.84	3.33	-0.52	0.00682625	1	AT1G72450	protein_coding	jasmonate-zim-domain protein 6	JAZ6 transcript levels rise in response to a jasmonate stimulus and a GFP:JAZ6 fusion protein localizes to the nucleus. Application of jasmonate methyl ester to Arabidopsis roots reduces the levels of a JAZ6:GUS fusion protein, presumably by stimulating ubiquitin-proteasome-mediated degradation.	jasmonate-zim-domain protein 6 (JAZ6); CONTAINS InterPro DOMAIN/s: Tify (InterPro:IPR010399), CCT domain-like (InterPro:IPR018467); BEST Arabidopsis thaliana protein match is: jasmonate-zim-domain protein 5 (TAIR:AT1G17380.1); Has 303 Blast hits to 298 proteins in 26 species: Archae - 0; Bacteria - 0; Metazoa - 0; Fungi - 0; Plants - 303; Viruses - 0; Other Eukaryotes - 0 (source: NCBI BLink).
Catma_IRHS_68838	2.69	3.34	0.65	0.00683225	1	Chr4_AT4TE42890	NA	NA	NA	NA
Catma_IRHS_11496_r	1.7	1.18	-0.52	0.00683501	1	AT2G47780	protein_coding	Rubber elongation factor protein (REF)	na	Rubber elongation factor protein (REF); CONTAINS InterPro DOMAIN/s: Rubber elongation factor (InterPro:IPR008802); BEST Arabidopsis thaliana protein match is: Rubber elongation factor protein (REF) (TAIR:AT3G05500.1); Has 126 Blast hits to 126 proteins in 21 species: Archae - 0; Bacteria - 0; Metazoa - 0; Fungi - 0; Plants - 126; Viruses - 0; Other Eukaryotes - 0 (source: NCBI BLink).
Catma_IRHS_02021_r	2.06	1.41	-0.65	0.00683994	1	AT1G27730	protein_coding	salt tolerance zinc finger	Related to Cys2/His2-type zinc-finger proteins found in higher plants. Compensated for a subset of calcineurin deficiency in yeast. Salt tolerance produced by ZAT10 appeared to be partially dependent on ENA1/PMR2, a P-type ATPase required for Li+ and Na+ efflux in yeast. The protein is localized to the nucleus, acts as a transcriptional repressor and is responsive to chitin oligomers. Also involv…	salt tolerance zinc finger (STZ); CONTAINS InterPro DOMAIN/s: Zinc finger, C2H2-like (InterPro:IPR015880), Zinc finger, C2H2-type (InterPro:IPR007087); BEST Arabidopsis thaliana protein match is: zinc finger of Arabidopsis thaliana 6 (TAIR:AT5G04340.1); Has 5350 Blast hits to 3982 proteins in 146 species: Archae - 0; Bacteria - 0; Metazoa - 4198; Fungi - 48; Plants - 937; Viruses - 0; Other Eukar…
Catma_IRHS_09777_r	4.18	4.73	0.54	0.00684196	1	AT2G33990	protein_coding	IQ-domain 9	na	IQ-domain 9 (iqd9); FUNCTIONS IN: calmodulin binding; INVOLVED IN: biological_process unknown; LOCATED IN: plasma membrane; EXPRESSED IN: 22 plant structures; EXPRESSED DURING: 13 growth stages; CONTAINS InterPro DOMAIN/s: IQ calmodulin-binding region (InterPro:IPR000048); BEST Arabidopsis thaliana protein match is: IQ-domain 10 (TAIR:AT3G15050.1); Has 664 Blast hits to 663 proteins in 21 species…
Catma_IRHS_04809	2.37	1.76	-0.61	0.00684362	1	AT1G78850	protein_coding	D-mannose binding lectin protein with Apple-like carbohydrate-binding domain	curculin-like (mannose-binding) lectin family protein, low similarity to ser/thr protein kinase from Zea mays (GI:2598067); contains Pfam lectin (probable mannose binding) domain PF01453 but not the protein kinase domain of the Z. mays protein	D-mannose binding lectin protein with Apple-like carbohydrate-binding domain; FUNCTIONS IN: sugar binding; LOCATED IN: apoplast, cell wall, plasma membrane, plant-type cell wall; EXPRESSED IN: phloem, stem, guard cell, cultured cell, callus; CONTAINS InterPro DOMAIN/s: Curculin-like (mannose-binding) lectin (InterPro:IPR001480), Apple-like (InterPro:IPR003609); BEST Arabidopsis thaliana protein m…
Catma_IRHS_59818	3.77	4.29	0.52	0.00685772	1	Chr2_AT2TE52200	NA	NA	NA	NA
Catma_IRHS_77864_r	3.56	4.2	0.64	0.00686189	1	LTR_Chr4:4003218-4003305_r	NA	NA	NA	NA
Catma_IRHS_22610_r	1.16	0.65	-0.52	0.00686872	1	AT4G22690	protein_coding	cytochrome P450, family 706, subfamily A, polypeptide 1	member of CYP706A	cytochrome P450, family 706, subfamily A, polypeptide 1 (CYP706A1); FUNCTIONS IN: electron carrier activity, monooxygenase activity, iron ion binding, oxygen binding, heme binding; INVOLVED IN: oxidation reduction; LOCATED IN: mitochondrion, cell wall, plasma membrane; EXPRESSED IN: flower, guard cell, cultured cell, leaf; CONTAINS InterPro DOMAIN/s: Cytochrome P450 (InterPro:IPR001128), Cytochro…
Catma_IRHS_12097_r	3.94	3.37	-0.57	0.00686894	1	AT2G30770	protein_coding	cytochrome P450, family 71, subfamily A, polypeptide 13	putative cytochrome P450	cytochrome P450, family 71, subfamily A, polypeptide 13 (CYP71A13); CONTAINS InterPro DOMAIN/s: Cytochrome P450 (InterPro:IPR001128), Cytochrome P450, E-class, group I (InterPro:IPR002401), Cytochrome P450, conserved site (InterPro:IPR017972); BEST Arabidopsis thaliana protein match is: cytochrome P450, family 71, subfamily A, polypeptide 12 (TAIR:AT2G30750.1); Has 35333 Blast hits to 34131 prote…
Catma_IRHS_09273_r	4.98	4.17	-0.81	0.00687794	1	AT2G27110	protein_coding	FAR1-related sequence 3	na	FAR1-related sequence 3 (FRS3); FUNCTIONS IN: zinc ion binding; INVOLVED IN: response to red or far red light; LOCATED IN: cellular_component unknown; EXPRESSED IN: 22 plant structures; EXPRESSED DURING: 13 growth stages; CONTAINS InterPro DOMAIN/s: Zinc finger, PMZ-type (InterPro:IPR006564), Zinc finger, SWIM-type (InterPro:IPR007527), Transcription factor, FAR1-related (InterPro:IPR004330), MUL…
Catma_IRHS_25840_r	2.2	1.6	-0.6	0.00687945	1	AT5G22620	protein_coding	phosphoglycerate/bisphosphoglycerate mutase family protein	na	phosphoglycerate/bisphosphoglycerate mutase family protein; FUNCTIONS IN: catalytic activity; INVOLVED IN: metabolic process; LOCATED IN: chloroplast; EXPRESSED IN: 22 plant structures; EXPRESSED DURING: 13 growth stages; CONTAINS InterPro DOMAIN/s: Histidine phosphatase superfamily, clade-1 (InterPro:IPR013078), Phosphoglycerate/bisphosphoglycerate mutase, active site (InterPro:IPR001345); BEST …
Catma_IRHS_15626_r	1.38	0.78	-0.6	0.00688274	1	AT3G45960	protein_coding	expansin-like A3	member of EXPANSIN-LIKE. Naming convention from the Expansin Working Group (Kende et al, 2004. Plant Mol Bio)	expansin-like A3 (EXLA3); INVOLVED IN: plant-type cell wall organization, unidimensional cell growth, plant-type cell wall loosening; LOCATED IN: membrane, plant-type cell wall; EXPRESSED IN: leaf apex, hypocotyl, root, flower, leaf; EXPRESSED DURING: petal differentiation and expansion stage; CONTAINS InterPro DOMAIN/s: Barwin-related endoglucanase (InterPro:IPR009009), Pollen allergen, N-termin…
Catma_IRHS_25524_r	5.37	5.95	0.58	0.006888	1	AT5G17610	protein_coding	na	na	unknown protein; FUNCTIONS IN: molecular_function unknown; INVOLVED IN: biological_process unknown; LOCATED IN: endomembrane system; EXPRESSED IN: 23 plant structures; EXPRESSED DURING: 15 growth stages; Has 30201 Blast hits to 17322 proteins in 780 species: Archae - 12; Bacteria - 1396; Metazoa - 17338; Fungi - 3422; Plants - 5037; Viruses - 0; Other Eukaryotes - 2996 (source: NCBI BLink).
Catma_IRHS_32662	5.27	4.75	-0.52	0.00690782	1	AT1E29370	NA	NA	NA	NA
Catma_IRHS_31920	3.68	4.21	0.53	0.00691724	1	AT3G15352	protein_coding	cytochrome c oxidase 17	Encodes protein similar to yeast COX17, a copper-binding protein that mediates the delivery of Cu to the mitochondria for the assembly of a functional cytochrome oxidase complex.	cytochrome c oxidase 17 (COX17); FUNCTIONS IN: copper chaperone activity; INVOLVED IN: response to bacterium, response to copper ion; LOCATED IN: mitochondrial intermembrane space; EXPRESSED IN: 22 plant structures; EXPRESSED DURING: 13 growth stages; CONTAINS InterPro DOMAIN/s: Cytochrome c oxidase copper chaperone (InterPro:IPR007745); BEST Arabidopsis thaliana protein match is: Cytochrome C ox…
Catma_IRHS_39066_r	2.1	2.74	0.64	0.00692337	1	At2NC013790_r	NA	NA	NA	NA
Catma_IRHS_17403_r	7.04	6.18	-0.86	0.00692622	1	AT3G52670	protein_coding	FBD, F-box, Skp2-like and Leucine Rich Repeat domains containing protein	na	FBD, F-box, Skp2-like and Leucine Rich Repeat domains containing protein; CONTAINS InterPro DOMAIN/s: F-box domain, cyclin-like (InterPro:IPR001810), FBD (InterPro:IPR013596), FBD-like (InterPro:IPR006566), F-box domain, Skp2-like (InterPro:IPR022364), Leucine-rich repeat 2 (InterPro:IPR013101); BEST Arabidopsis thaliana protein match is: F-box/RNI-like/FBD-like domains-containing protein (TAIR:A…
Catma_IRHS_17692_r	2.85	2.08	-0.77	0.00692764	1	AT3G07380	protein_coding	Domain of unknown function (DUF23)	na	Domain of unknown function (DUF23); FUNCTIONS IN: molecular_function unknown; INVOLVED IN: biological_process unknown; LOCATED IN: endomembrane system; CONTAINS InterPro DOMAIN/s: Protein of unknown function DUF23 (InterPro:IPR008166); BEST Arabidopsis thaliana protein match is: Domain of unknown function (DUF23) (TAIR:AT5G48190.1); Has 98 Blast hits to 98 proteins in 11 species: Archae - 0; Bact…
Catma_IRHS_21236	2.51	3.13	0.62	0.00692878	1	AT4G26670	protein_coding	Mitochondrial import inner membrane translocase subunit Tim17/Tim22/Tim23 family protein	na	Mitochondrial import inner membrane translocase subunit Tim17/Tim22/Tim23 family protein; FUNCTIONS IN: protein transporter activity, P-P-bond-hydrolysis-driven protein transmembrane transporter activity; INVOLVED IN: protein transport; LOCATED IN: chloroplast, mitochondrial inner membrane presequence translocase complex, chloroplast envelope; EXPRESSED IN: 22 plant structures; EXPRESSED DURING: …
Catma_IRHS_14611_r	5.09	4.29	-0.8	0.00696813	1	AT3G19850	protein_coding	Phototropic-responsive NPH3 family protein	na	Phototropic-responsive NPH3 family protein; FUNCTIONS IN: signal transducer activity; INVOLVED IN: response to light stimulus; LOCATED IN: endomembrane system; EXPRESSED IN: 19 plant structures; EXPRESSED DURING: 13 growth stages; CONTAINS InterPro DOMAIN/s: NPH3 (InterPro:IPR004249), BTB/POZ (InterPro:IPR013069), BTB/POZ fold (InterPro:IPR011333), BTB/POZ-like (InterPro:IPR000210); BEST Arabidop…
Catma_IRHS_16671_r	3.06	2.22	-0.84	0.00696853	1	AT3G59900	protein_coding	auxin-regulated gene involved in organ size	Encodes ARGOS (Auxin-Regulated Gene Involved in Organ Size). Inducible by auxin. Involved in lateral organ size control. Transgenic plants expressing sense or antisense ARGOS cDNA display enlarged or reduced aerial organs, respectively. The alteration in organ size is attributable mainly to changes in cell number and the duration of organ growth.	AUXIN-REGULATED GENE INVOLVED IN ORGAN SIZE (ARGOS); BEST Arabidopsis thaliana protein match is: ARGOS-like (TAIR:AT2G44080.1); Has 87 Blast hits to 87 proteins in 11 species: Archae - 0; Bacteria - 0; Metazoa - 0; Fungi - 0; Plants - 87; Viruses - 0; Other Eukaryotes - 0 (source: NCBI BLink).
Catma_IRHS_11077_r	2.73	2.21	-0.52	0.00696981	1	AT2G07774	protein_coding	na	na	unknown protein; Has 30201 Blast hits to 17322 proteins in 780 species: Archae - 12; Bacteria - 1396; Metazoa - 17338; Fungi - 3422; Plants - 5037; Viruses - 0; Other Eukaryotes - 2996 (source: NCBI BLink).
Catma_IRHS_28292_r	1.71	1.11	-0.6	0.00699854	1	AT5G62380	protein_coding	NAC-domain protein 101	Encodes a NAC-domain transcription factor involved in xylem formation. Induces transdifferentiation of various cells into metaxylem vessel elements. Located in the nucleus. Expression induced in the presence of auxin, cytokinin and brassinosteroids.	NAC-domain protein 101 (NAC101); CONTAINS InterPro DOMAIN/s: No apical meristem (NAM) protein (InterPro:IPR003441); BEST Arabidopsis thaliana protein match is: NAC 007 (TAIR:AT1G12260.1); Has 3040 Blast hits to 3031 proteins in 75 species: Archae - 0; Bacteria - 0; Metazoa - 0; Fungi - 0; Plants - 3040; Viruses - 0; Other Eukaryotes - 0 (source: NCBI BLink).
Catma_IRHS_20128	2.13	2.73	0.6	0.00701958	1	AT4G12600	protein_coding	Ribosomal protein L7Ae/L30e/S12e/Gadd45 family protein	na	Ribosomal protein L7Ae/L30e/S12e/Gadd45 family protein; FUNCTIONS IN: RNA binding; INVOLVED IN: ribosome biogenesis; LOCATED IN: ribonucleoprotein complex; EXPRESSED IN: 22 plant structures; EXPRESSED DURING: 13 growth stages; CONTAINS InterPro DOMAIN/s: H/ACA ribonucleoprotein complex, subunit Nhp2, eukaryote (InterPro:IPR002415), Ribosomal protein L7Ae/L8/Nhp2 family (InterPro:IPR018492), Ribos…
[truncated: 3,844 more rows]

## Sheet: ara. wf_bf
probe_id	water_flg22_1.bg	bion_flg22_1.bg	ratio	pvalue	bh	id_tair	Type	Short_description	Curator_summary	Computational_description
[truncated: 6,286 more rows]

## Sheet: ara. ww_bw
probe_id	water_water_1.bg	bion_water_1.bg	ratio	pvalue	bh	id_tair	Type	Short_description	Curator_summary	Computational_description
[truncated: 6,154 more rows]

## Sheet: ara. ww_wf
probe_id	water_water_1.bg	water_flg22_1.bg	ratio	pvalue	bh	id_tair	Type	Short_description	Curator_summary	Computational_description
[truncated: 5,404 more rows]

[truncated: 7 more sheets: ara. bw_bf, Class A, Class B, apple ww_bw , apple bw_bf , apple ww_bf, apple Class B analogue ]
